# Supplementary material for: Molecular mechanism of the effect of Gegen Qinlian decoction on COVID-19 comorbid with diabetes mellitus based on network pharmacology and molecular docking: A review
Source: Medicine (Baltimore). 2023 Nov 3;102(44):e34683. doi: 10.1097/MD.0000000000034683 (PMC10627614; doi:10.1097/MD.0000000000034683)
Supplement: Supplementary file 1 [file medi-102-e34683-s001.xlsx]

## Sheet: Sheet1
	Mol ID	Protein name	Gene name
Radix puerariae	MOL000392	Nitric oxide synthase, inducible	NOS2
	MOL000392	Prostaglandin G/H synthase 1	PTGS1
	MOL000392	Muscarinic acetylcholine receptor M1	CHRM1
	MOL000392	Estrogen receptor	ESR1
	MOL000392	Androgen receptor	AR
	MOL000392	Peroxisome proliferator activated receptor gamma	PPARG
	MOL000392	Prostaglandin G/H synthase 2	PTGS2
	MOL000392	Retinoic acid receptor RXR-alpha	RXRA
	MOL000392	CGMP-inhibited 3',5'-cyclic phosphodiesterase A	PDE3A
	MOL000392	Alpha-1A adrenergic receptor	ADRA1A
	MOL000392	Sodium-dependent dopamine transporter	SLC6A3
	MOL000392	Beta-2 adrenergic receptor	ADRB2
	MOL000392	Sodium-dependent serotonin transporter	SLC6A4
	MOL000392	Estrogen receptor beta	ESR2
	MOL000392	Dipeptidyl peptidase IV	DPP4
	MOL000392	Mitogen-activated protein kinase 14	MAPK14
	MOL000392	Glycogen synthase kinase-3 beta	GSK3B
	MOL000392	Heat shock protein HSP 90	HSP 90
	MOL000392	Cell division protein kinase 2	cdk-2
	MOL000392	Amine oxidase [flavin-containing] B	MAOB
	MOL000392	Serine/threonine-protein kinase Chk1	CHEK1
	MOL000392	mRNA of PKA Catalytic Subunit C-alpha	PRKACA
	MOL000392	Trypsin-1	PRSS1
	MOL000392	Proto-oncogene serine/threonine-protein kinase Pim-1	PIM1
	MOL000392	Cyclin-A2	CCNA2
	MOL000392	Calmodulin	CALM
	MOL000392	cAMP-dependent protein kinase inhibitor alpha	PKIA
	MOL000392	Thrombin	F2
	MOL000392	Nitric-oxide synthase, endothelial	NOS3
	MOL000392	Acetylcholinesterase	ACHE
	MOL000392	Beta-lactamase	blaC
	MOL000392	Transcription factor AP-1	JUN
	MOL000392	Peroxisome proliferator-activated receptor gamma	PPARG
	MOL000392	Interleukin-4	IL4
	MOL000392	NAD-dependent deacetylase sirtuin-1	SIRT1
	MOL000392	ATP synthase subunit beta, mitochondrial	ATP5F1B
	MOL000392	NADH-ubiquinone oxidoreductase chain 6	MT-ND6
	MOL000392	3 beta-hydroxysteroid dehydrogenase/Delta 5-->4-isomerase type 2	HSD3B2
	MOL000392	3 beta-hydroxysteroid dehydrogenase/Delta 5-->4-isomerase type 1	HSD3B1
	MOL000358	Progesterone receptor	PGR
	MOL000358	Nuclear receptor coactivator 2	NCOA2
	MOL000358	Prostaglandin G/H synthase 1	PTGS1
	MOL000358	Prostaglandin G/H synthase 2	PTGS2
	MOL000358	Heat shock protein HSP 90	HSP 90
	MOL000358	Phosphatidylinositol-4,5-bisphosphate 3-kinase catalytic subunit, gamma isoform	PIK3CG
	MOL000358	Potassium voltage-gated channel subfamily H member 2	KCNH2
	MOL000358	mRNA of PKA Catalytic Subunit C-alpha	PRKACA
	MOL000358	Dopamine D1 receptor	DRD1
	MOL000358	Muscarinic acetylcholine receptor M3	CHRM3
	MOL000358	Muscarinic acetylcholine receptor M1	CHRM1
	MOL000358	Sodium channel protein type 5 subunit alpha	SCN5A
	MOL000358	Gamma-aminobutyric-acid receptor alpha-2 subunit	GABRA2
	MOL000358	Muscarinic acetylcholine receptor M4	CHRM4
	MOL000358	CGMP-inhibited 3',5'-cyclic phosphodiesterase A	PDE3A
	MOL000358	5-hydroxytryptamine 2A receptor	HTR2A
	MOL000358	Gamma-aminobutyric-acid receptor alpha-5 subunit	GABRA5
	MOL000358	Alpha-1A adrenergic receptor	ADRA1A
	MOL000358	Gamma-aminobutyric-acid receptor alpha-3 subunit	GABRA3
	MOL000358	Muscarinic acetylcholine receptor M2	CHRM2
	MOL000358	Alpha-1B adrenergic receptor	ADRA1B
	MOL000358	Beta-2 adrenergic receptor	ADRB2
	MOL000358	Neuronal acetylcholine receptor subunit alpha-2	CHRNA2
	MOL000358	Sodium-dependent serotonin transporter	SLC6A4
	MOL000358	Mu-type opioid receptor	OPRM1
	MOL000358	Gamma-aminobutyric acid receptor subunit alpha-1	GABRA1
	MOL000358	Neuronal acetylcholine receptor protein, alpha-7 chain	CHRNA7
	MOL000358	Cytochrome P450-cam	camC
	MOL000358	Apoptosis regulator Bcl-2	BCL2
	MOL000358	Apoptosis regulator BAX	BAX
	MOL000358	Caspase-9	CASP9
	MOL000358	Transcription factor AP-1	JUN
	MOL000358	Caspase-3	CASP3
	MOL000358	Caspase-8	CASP8
	MOL000358	Protein kinase C alpha type	PRKCA
	MOL000358	Transforming growth factor beta-1	TGFB1
	MOL000358	Serum paraoxonase/arylesterase 1	PON1
	MOL000358	Microtubule-associated protein 2	MAP2
	MOL002959	Nitric oxide synthase, inducible	NOS2
	MOL002959	Prostaglandin G/H synthase 1	PTGS1
	MOL002959	Estrogen receptor	ESR1
	MOL002959	Androgen receptor	AR
	MOL002959	Peroxisome proliferator activated receptor gamma	PPARG
	MOL002959	Prostaglandin G/H synthase 2	PTGS2
	MOL002959	Retinoic acid receptor RXR-alpha	RXRA
	MOL002959	Estrogen receptor beta	ESR2
	MOL002959	Mitogen-activated protein kinase 14	MAPK14
	MOL002959	Glycogen synthase kinase-3 beta	GSK3B
	MOL002959	Heat shock protein HSP 90	HSP 90
	MOL002959	Cell division protein kinase 2	cdk-2
	MOL002959	Serine/threonine-protein kinase Chk1	CHEK1
	MOL002959	mRNA of PKA Catalytic Subunit C-alpha	PRKACA
	MOL002959	Trypsin-1	PRSS1
	MOL002959	Proto-oncogene serine/threonine-protein kinase Pim-1	PIM1
	MOL002959	Cyclin-A2	CCNA2
	MOL002959	Nuclear receptor coactivator 1	NCOA1
	MOL002959	Calmodulin	CALM
	MOL003629	DNA topoisomerase II	TOP2
	MOL012297	Estrogen receptor	ESR1
	MOL012297	Androgen receptor	AR
	MOL012297	Prostaglandin G/H synthase 2	PTGS2
	MOL012297	Carbonic anhydrase II	CA2
	MOL012297	mRNA of Protein-tyrosine phosphatase, non-receptor type 1	PTPN1
	MOL012297	Glycogen synthase kinase-3 beta	GSK3B
	MOL012297	Proto-oncogene serine/threonine-protein kinase Pim-1	PIM1
	MOL012297	Calmodulin	CALM
	MOL012297	Transcription factor p65	RELA
	MOL012297	Signal transducer and activator of transcription 3	STAT3
	MOL012297	RAC-alpha serine/threonine-protein kinase	AKT1
	MOL012297	Vascular endothelial growth factor A	VEGFA
	MOL012297	Apoptosis regulator Bcl-2	BCL2
	MOL012297	Proto-oncogene c-Fos	FOS
	MOL012297	Apoptosis regulator BAX	BAX
	MOL012297	Caspase-9	CASP9
	MOL012297	72 kDa type IV collagenase	MMP2
	MOL012297	Matrix metalloproteinase-9	MMP9
	MOL012297	Tumor necrosis factor	TNF
	MOL012297	Transcription factor AP-1	JUN
	MOL012297	Nitric oxide synthase, inducible	NOS2
	MOL012297	Caspase-3	CASP3
	MOL012297	NF-kappa-B inhibitor alpha	IKBKG
	MOL012297	Caspase-8	CASP8
	MOL012297	Bcl2 antagonist of cell death	BAD
	MOL012297	Superoxide dismutase [Cu-Zn]	SOD1
	MOL012297	Protein kinase C alpha type	PRKCA
	MOL012297	Metalloproteinase inhibitor 2	TIMP2
	MOL012297	Hypoxia-inducible factor 1-alpha	HIF1A
	MOL012297	Tumor necrosis factor receptor superfamily member 6	TNFRSF6
	MOL012297	Peroxisome proliferator-activated receptor gamma	PPARG
	MOL012297	Vascular cell adhesion protein 1	VCAM1
	MOL012297	Mitogen-activated protein kinase 9	MAP3K9
	MOL012297	Baculoviral IAP repeat-containing protein 5	BIRC5
	MOL012297	Nitric oxide synthase, endothelial	NOS3
	MOL012297	Tissue-type plasminogen activator	PLAT
	MOL012297	Cytochrome P450 19A1	CYP19A1
	MOL012297	Glutathione S-transferase P	GSTP1
	MOL012297	Serine/threonine-protein kinase Chk2	CHEK2
	MOL012297	P-selectin	SELPLG
	MOL012297	Type-1 angiotensin II receptor	AGTR1
	MOL012297	Aldose reductase	ALR
	MOL012297	Interferon beta	IFNB1
	MOL012297	Platelet-derived growth factor subunit A	PDGFA
	MOL012297	Angiotensin-converting enzyme 2	ACE2
	MOL012297	Alanine aminotransferase 1	ALAAT1
	MOL012297	Phosphoglycolate phosphatase	PGP
	MOL012297	Tyrosine-protein kinase JAK3	JAK3
	MOL012297	Cyclin-dependent kinase inhibitor 1B	CDKN1B
	MOL012297	CDKN2A-interacting protein	CDKN2AIP
	MOL012297	Interferon alpha-1/13	IFNA1/13
	MOL012297	Integrin beta-5	ITGB5
	MOL012297	Leptin receptor	LEPR
	MOL012297	Perilipin-2	PLIN2
	MOL012297	Proteinase-activated receptor 1	F2RL2
Rhizoma coptidis	MOL001454	Nitric oxide synthase, inducible	NOS2
	MOL001454	Prostaglandin G/H synthase 1	PTGS1
	MOL001454	Potassium voltage-gated channel subfamily H member 2	KCNH2
	MOL001454	Estrogen receptor	ESR1
	MOL001454	Androgen receptor	AR
	MOL001454	Sodium channel protein type 5 subunit alpha	SCN5A
	MOL001454	Coagulation factor Xa	F10
	MOL001454	Prostaglandin G/H synthase 2	PTGS2
	MOL001454	Nitric-oxide synthase, endothelial	NOS3
	MOL001454	Retinoic acid receptor RXR-alpha	RXRA
	MOL001454	Beta-2 adrenergic receptor	ADRB2
	MOL001454	Heat shock protein HSP 90	HSP 90
	MOL001454	mRNA of PKA Catalytic Subunit C-alpha	PRKACA
	MOL001454	Trypsin-1	PRSS1
	MOL001454	Nuclear receptor coactivator 2	NCOA2
	MOL001454	cAMP and cAMP-inhibited cGMP 3',5'-cyclic phosphodiesterase 10A	PDE10A
	MOL001454	Calmodulin	CALM
	MOL002894	Nitric oxide synthase, inducible	NOS2
	MOL002894	Prostaglandin G/H synthase 1	PTGS1
	MOL002894	Potassium voltage-gated channel subfamily H member 2	KCNH2
	MOL002894	Estrogen receptor	ESR1
	MOL002894	Androgen receptor	AR
	MOL002894	Sodium channel protein type 5 subunit alpha	SCN5A
	MOL002894	Prostaglandin G/H synthase 2	PTGS2
	MOL002894	Nitric-oxide synthase, endothelial	NOS3
	MOL002894	Retinoic acid receptor RXR-alpha	RXRA
	MOL002894	mRNA of PKA Catalytic Subunit C-alpha	PRKACA
	MOL002894	Trypsin-1	PRSS1
	MOL002894	Nuclear receptor coactivator 2	NCOA2
	MOL002894	Calmodulin	CALM
	MOL002897	Nitric oxide synthase, inducible	NOS2
	MOL002897	Potassium voltage-gated channel subfamily H member 2	KCNH2
	MOL002897	Estrogen receptor	ESR1
	MOL002897	Androgen receptor	AR
	MOL002897	Prostaglandin G/H synthase 2	PTGS2
	MOL002897	Nitric-oxide synthase, endothelial	NOS3
	MOL002897	Retinoic acid receptor RXR-alpha	RXRA
	MOL002897	mRNA of PKA Catalytic Subunit C-alpha	PRKACA
	MOL002897	Trypsin-1	PRSS1
	MOL002897	Nuclear receptor coactivator 2	NCOA2
	MOL002897	cAMP and cAMP-inhibited cGMP 3',5'-cyclic phosphodiesterase 10A	PDE10A
	MOL002903	Prostaglandin G/H synthase 1	PTGS1
	MOL002903	Muscarinic acetylcholine receptor M3	CHRM3
	MOL002903	Potassium voltage-gated channel subfamily H member 2	KCNH2
	MOL002903	Muscarinic acetylcholine receptor M1	CHRM1
	MOL002903	Sodium channel protein type 5 subunit alpha	SCN5A
	MOL002903	Coagulation factor Xa	F10
	MOL002903	Muscarinic acetylcholine receptor M5	CHRM5
	MOL002903	Prostaglandin G/H synthase 2	PTGS2
	MOL002903	5-hydroxytryptamine receptor 3A	HTR3A
	MOL002903	Alpha-2C adrenergic receptor	ADRA2C
	MOL002903	Muscarinic acetylcholine receptor M4	CHRM4
	MOL002903	Delta-type opioid receptor	OPRD1
	MOL002903	5-hydroxytryptamine 2A receptor	HTR2A
	MOL002903	5-hydroxytryptamine 2C receptor	HTR2C
	MOL002903	Alpha-1B adrenergic receptor	ADRA1B
	MOL002903	Sodium-dependent dopamine transporter	SLC6A3
	MOL002903	Beta-2 adrenergic receptor	ADRB2
	MOL002903	Alpha-1D adrenergic receptor	ADRA1D
	MOL002903	Sodium-dependent serotonin transporter	SLC6A4
	MOL002903	Mu-type opioid receptor	OPRM1
	MOL002903	Heat shock protein HSP 90	HSP 90
	MOL002903	mRNA of PKA Catalytic Subunit C-alpha	PRKACA
	MOL002903	cAMP and cAMP-inhibited cGMP 3',5'-cyclic phosphodiesterase 10A	PDE10A
	MOL002903	Calmodulin	CALM
	MOL002903	Dopamine D1 receptor	DRD1
	MOL002903	D(1B) dopamine receptor	DRD5
	MOL002903	Retinoic acid receptor RXR-alpha	RXRA
	MOL002903	Sodium-dependent noradrenaline transporter	SLC6A2
	MOL002903	Alpha-1A adrenergic receptor	ADRA1A
	MOL002903	Muscarinic acetylcholine receptor M2	CHRM2
	MOL002903	Calcium-activated potassium channel subunit alpha 1	KCNMA1
	MOL002904	Nitric oxide synthase, inducible	NOS2
	MOL002904	Prostaglandin G/H synthase 1	PTGS1
	MOL002904	Muscarinic acetylcholine receptor M3	CHRM3
	MOL002904	Potassium voltage-gated channel subfamily H member 2	KCNH2
	MOL002904	Androgen receptor	AR
	MOL002904	Sodium channel protein type 5 subunit alpha	SCN5A
	MOL002904	Coagulation factor Xa	F10
	MOL002904	Prostaglandin G/H synthase 2	PTGS2
	MOL002904	Nitric-oxide synthase, endothelial	NOS3
	MOL002904	Coagulation factor VII	F7
	MOL002904	Retinoic acid receptor RXR-alpha	RXRA
	MOL002904	Alpha-1B adrenergic receptor	ADRA1B
	MOL002904	Beta-2 adrenergic receptor	ADRB2
	MOL002904	Alpha-1D adrenergic receptor	ADRA1D
	MOL002904	Heat shock protein HSP 90	HSP 90
	MOL002904	mRNA of PKA Catalytic Subunit C-alpha	PRKACA
	MOL002904	Trypsin-1	PRSS1
	MOL002904	Nuclear receptor coactivator 2	NCOA2
	MOL002904	Calcium-activated potassium channel subunit alpha 1	KCNMA1
	MOL002904	Calmodulin	CALM
	MOL002907	Mineralocorticoid receptor	NR3C2
	MOL002907	Nuclear receptor coactivator 2	NCOA2
	MOL000622	Gamma-aminobutyric-acid receptor alpha-2 subunit	GABRA2
	MOL000622	Gamma-aminobutyric acid receptor subunit alpha-1	GABRA1
	MOL000622	Glutamate receptor 2	GRIA2
	MOL000622	Gamma-aminobutyric-acid receptor subunit alpha-6	GABRA6
	MOL000785	Nitric oxide synthase, inducible	NOS2
	MOL000785	Prostaglandin G/H synthase 1	PTGS1
	MOL000785	Potassium voltage-gated channel subfamily H member 2	KCNH2
	MOL000785	Estrogen receptor	ESR1
	MOL000785	Androgen receptor	AR
	MOL000785	Sodium channel protein type 5 subunit alpha	SCN5A
	MOL000785	Prostaglandin G/H synthase 2	PTGS2
	MOL000785	Nitric-oxide synthase, endothelial	NOS3
	MOL000785	Retinoic acid receptor RXR-alpha	RXRA
	MOL000785	Beta-2 adrenergic receptor	ADRB2
	MOL000785	Estrogen receptor beta	ESR2
	MOL000785	Heat shock protein HSP 90	HSP 90
	MOL000785	Trypsin-1	PRSS1
	MOL000785	Proto-oncogene serine/threonine-protein kinase Pim-1	PIM1
	MOL000785	Nuclear receptor coactivator 2	NCOA2
	MOL000785	Calmodulin	CALM
	MOL000785	mRNA of PKA Catalytic Subunit C-alpha	PRKACA
	MOL000785	Cell division protein kinase 2	cdk-2
	MOL000785	Coagulation factor VII	F7
	MOL000098	Prostaglandin G/H synthase 1	PTGS1
	MOL000098	Androgen receptor	AR
	MOL000098	Peroxisome proliferator activated receptor gamma	PPARG
	MOL000098	Prostaglandin G/H synthase 2	PTGS2
	MOL000098	Heat shock protein HSP 90	HSP 90
	MOL000098	Phosphatidylinositol-4,5-bisphosphate 3-kinase catalytic subunit, gamma isoform	PIK3CG
	MOL000098	Nuclear receptor coactivator 2	NCOA2
	MOL000098	Dipeptidyl peptidase IV	DPP4
	MOL000098	Aldose reductase	ALR
	MOL000098	Trypsin-1	PRSS1
	MOL000098	DNA topoisomerase II	TOP2
	MOL000098	Thrombin	F2
	MOL000098	Potassium voltage-gated channel subfamily H member 2	KCNH2
	MOL000098	Sodium channel protein type 5 subunit alpha	SCN5A
	MOL000098	Coagulation factor Xa	F10
	MOL000098	Beta-2 adrenergic receptor	ADRB2
	MOL000098	Stromelysin-1	MMP3
	MOL000098	mRNA of PKA Catalytic Subunit C-alpha	PRKACA
	MOL000098	Coagulation factor VII	F7
	MOL000098	Nitric-oxide synthase, endothelial	NOS3
	MOL000098	Retinoic acid receptor RXR-alpha	RXRA
	MOL000098	Acetylcholinesterase	ACHE
	MOL000098	Gamma-aminobutyric acid receptor subunit alpha-1	GABRA1
	MOL000098	Amine oxidase [flavin-containing] B	MAOB
	MOL000098	Transcription factor p65	RELA
	MOL000098	Epidermal growth factor receptor	EGFR
	MOL000098	RAC-alpha serine/threonine-protein kinase	AKT1
	MOL000098	Vascular endothelial growth factor A	VEGFA
	MOL000098	G1/S-specific cyclin-D1	CCND1
	MOL000098	Apoptosis regulator Bcl-2	BCL2
	MOL000098	Bcl-2-like protein 1	BCL2L1
	MOL000098	Proto-oncogene c-Fos	FOS
	MOL000098	Cyclin-dependent kinase inhibitor 1	CDKN1B
	MOL000098	Eukaryotic translation initiation factor 6	EIF6
	MOL000098	Apoptosis regulator BAX	BAX
	MOL000098	Caspase-9	CASP9
	MOL000098	Urokinase-type plasminogen activator	PLAU
	MOL000098	72 kDa type IV collagenase	MMP2
	MOL000098	Matrix metalloproteinase-9	MMP9
	MOL000098	Mitogen-activated protein kinase 1	MAPK1
	MOL000098	Interleukin-10	IL10
	MOL000098	Pro-epidermal growth factor	EGF
	MOL000098	Retinoblastoma-associated protein	RB1
	MOL000098	Tumor necrosis factor	TNF
	MOL000098	Transcription factor AP-1	JUN
	MOL000098	Interleukin-6	IL6
	MOL000098	Cyclin-dependent kinase inhibitor 2A, isoforms 1/2/3	CDKN2A
	MOL000098	Activator of 90 kDa heat shock protein ATPase homolog 1	AHSA1
	MOL000098	Caspase-3	CASP3
	MOL000098	Cellular tumor antigen p53	TP53
	MOL000098	ETS domain-containing protein Elk-1	ELK1
	MOL000098	NF-kappa-B inhibitor alpha	IKBKG
	MOL000098	NADPH--cytochrome P450 reductase	POR
	MOL000098	Ornithine decarboxylase	ODC1
	MOL000098	Xanthine dehydrogenase/oxidase	XDH
	MOL000098	Caspase-8	CASP8
	MOL000098	DNA topoisomerase 1	TOP1
	MOL000098	RAF proto-oncogene serine/threonine-protein kinase	RAF1
	MOL000098	Superoxide dismutase [Cu-Zn]	SOD1
	MOL000098	Protein kinase C alpha type	PRKCA
	MOL000098	Interstitial collagenase	MMP1
	MOL000098	Hypoxia-inducible factor 1-alpha	HIF1A
	MOL000098	Signal transducer and activator of transcription 1-alpha/beta	STAT1
	MOL000098	Protein CBFA2T1	RUNX1T1
	MOL000098	Probable E3 ubiquitin-protein ligase HERC5	HERC5
	MOL000098	Cell division control protein 2 homolog	CRK2
	MOL000098	78 kDa glucose-regulated protein	GRP78
	MOL000098	Receptor tyrosine-protein kinase erbB-2	ERBB2
	MOL000098	Peroxisome proliferator-activated receptor gamma	PPARG
	MOL000098	Acetyl-CoA carboxylase 1	ACACA
	MOL000098	Heme oxygenase 1	HMOX1
	MOL000098	Cytochrome P450 3A4	CYP3A4
	MOL000098	Cytochrome P450 1A2	CYP1A2
	MOL000098	Caveolin-1	CAV1
	MOL000098	Myc proto-oncogene protein	MYC
	MOL000098	Tissue factor	F3
	MOL000098	Gap junction alpha-1 protein	GJA1
	MOL000098	Cytochrome P450 1A1	CYP1A1
	MOL000098	Intercellular adhesion molecule 1	ICAM1
	MOL000098	Interleukin-1 beta	IL1B
	MOL000098	C-C motif chemokine 2	CCL2
	MOL000098	E-selectin	SELE
	MOL000098	Vascular cell adhesion protein 1	VCAM1
	MOL000098	Prostaglandin E2 receptor EP3 subtype	PTGER3
	MOL000098	Interleukin-8	CXCL8
	MOL000098	Protein kinase C beta type	PRKCB
	MOL000098	Baculoviral IAP repeat-containing protein 5	BIRC5
	MOL000098	Dual oxidase 2	DUOX2
	MOL000098	Nitric oxide synthase, endothelial	NOS3
	MOL000098	Heat shock protein beta-1	HSPB1
	MOL000098	Transforming growth factor beta-1	TGFB1
	MOL000098	Estrogen sulfotransferase	STE
	MOL000098	Maltase-glucoamylase, intestinal	MGAM
	MOL000098	Interleukin-2	IL2
	MOL000098	Nuclear receptor subfamily 1 group I member 2	NR1I2
	MOL000098	Cytochrome P450 1B1	CYP1B1
	MOL000098	G2/mitotic-specific cyclin-B1	CCNB1
	MOL000098	Tissue-type plasminogen activator	PLAT
	MOL000098	Thrombomodulin	THBD
	MOL000098	Plasminogen activator inhibitor 1	SERPINE1
	MOL000098	Collagen alpha-1(I) chain	COL1A1
	MOL000098	Interferon gamma	IFNG
	MOL000098	Arachidonate 5-lipoxygenase	ALOX5
	MOL000098	Phosphatidylinositol-3,4,5-trisphosphate 3-phosphatase and dual-specificity protein phosphatase PTEN	PTEN
	MOL000098	Interleukin-1 alpha	IL1A
	MOL000098	Myeloperoxidase	MPO
	MOL000098	DNA topoisomerase 2-alpha	TOP2A
	MOL000098	Neutrophil cytosol factor 1	NCF1
	MOL000098	ATP-binding cassette sub-family G member 2	ABCG2
	MOL000098	Hyaluronan synthase 2	HAS2
	MOL000098	Glutathione S-transferase P	GSTP1
	MOL000098	Nuclear factor erythroid 2-related factor 2	NFE2L2
	MOL000098	NAD(P)H dehydrogenase [quinone] 1	NQO1
	MOL000098	Poly [ADP-ribose] polymerase 1	PARP1
	MOL000098	Aryl hydrocarbon receptor	AHR
	MOL000098	26S proteasome non-ATPase regulatory subunit 3	PSMD3
	MOL000098	Solute carrier family 2, facilitated glucose transporter member 4	SLC2A4
	MOL000098	Collagen alpha-1(III) chain	COL2A1
	MOL000098	DNA gyrase subunit B	gyrB
	MOL000098	C-X-C motif chemokine 11	CXCL11
	MOL000098	C-X-C motif chemokine 2	CXCL2
	MOL000098	DDB1- and CUL4-associated factor 5	DCAF5
	MOL000098	Nuclear receptor subfamily 1 group I member 3	NR1I3
	MOL000098	Serine/threonine-protein kinase Chk2	CHEK2
	MOL000098	Insulin receptor	INSR
	MOL000098	Claudin-4	CLDN4
	MOL000098	Peroxisome proliferator-activated receptor alpha	PPARA
	MOL000098	Peroxisome proliferator-activated receptor delta	PPARD
	MOL000098	Heat shock factor protein 1	HSF1
	MOL000098	C-reactive protein	CRP
	MOL000098	C-X-C motif chemokine 10	CXCL10
	MOL000098	Inhibitor of nuclear factor kappa-B kinase subunit alpha	CHUK
	MOL000098	Osteopontin	SPP1
	MOL000098	Runt-related transcription factor 2	Runx2
	MOL000098	Ras association domain-containing protein 1	RASSF1
	MOL000098	Transcription factor E2F1	E2F1
	MOL000098	Transcription factor E2F2	E2F2
	MOL000098	Prostatic acid phosphatase	ACP3
	MOL000098	Cathepsin D	CTSD
	MOL000098	Insulin-like growth factor-binding protein 3	IGFBP3
	MOL000098	Insulin-like growth factor II	IGF2
	MOL000098	CD40 ligand	CD40LG
	MOL000098	Interferon regulatory factor 1	IRF1
	MOL000098	Receptor tyrosine-protein kinase erbB-3	ERBB3
	MOL000098	Serum paraoxonase/arylesterase 1	PON1
	MOL000098	Type I iodothyronine deiodinase	DIO1
	MOL000098	Procollagen C-endopeptidase enhancer 1	PCOLCE
	MOL000098	Puromycin-sensitive aminopeptidase	NPEPPS
	MOL000098	Hexokinase-2	HK2
	MOL000098	Homeobox protein Nkx-3.1	NKX3-1
	MOL000098	Ras GTPase-activating protein 1	RASA1
	MOL000098	Peroxidase C1A	PRXC1A
	MOL000098	Glutathione S-transferase Mu 1	GSTM1
	MOL000098	Glutathione S-transferase Mu 2	GSTM2
	MOL001458	Nitric oxide synthase, inducible	NOS2
	MOL001458	Prostaglandin G/H synthase 1	PTGS1
	MOL001458	Potassium voltage-gated channel subfamily H member 2	KCNH2
	MOL001458	Estrogen receptor	ESR1
	MOL001458	Androgen receptor	AR
	MOL001458	Sodium channel protein type 5 subunit alpha	SCN5A
	MOL001458	Prostaglandin G/H synthase 2	PTGS2
	MOL001458	Nitric-oxide synthase, endothelial	NOS3
	MOL001458	Trypsin-1	PRSS1
	MOL002668	Nitric oxide synthase, inducible	NOS2
	MOL002668	Prostaglandin G/H synthase 1	PTGS1
	MOL002668	Estrogen receptor	ESR1
	MOL002668	Androgen receptor	AR
	MOL002668	Prostaglandin G/H synthase 2	PTGS2
	MOL002668	Serine/threonine-protein kinase Chk1	CHEK1
	MOL002668	Proto-oncogene serine/threonine-protein kinase Pim-1	PIM1
Radix scutellariae	MOL001689	Nitric oxide synthase, inducible	NOS2
	MOL001689	Prostaglandin G/H synthase 1	PTGS1
	MOL001689	Androgen receptor	AR
	MOL001689	Prostaglandin G/H synthase 2	PTGS2
	MOL001689	Dipeptidyl peptidase IV	DPP4
	MOL001689	Heat shock protein HSP 90	HSP 90
	MOL001689	Cell division protein kinase 2	cdk-2
	MOL001689	mRNA of PKA Catalytic Subunit C-alpha	PRKACA
	MOL001689	Trypsin-1	PRSS1
	MOL001689	Nuclear receptor coactivator 2	NCOA2
	MOL001689	Nuclear receptor coactivator 1	NCOA1
	MOL001689	Calmodulin	CALM
	MOL001689	Phosphatidylinositol-4,5-bisphosphate 3-kinase catalytic subunit, gamma isoform	PIK3CG
	MOL001689	Serine/threonine-protein kinase Chk1	CHEK1
	MOL001689	Beta-2 adrenergic receptor	ADRB2
	MOL001689	CGMP-inhibited 3',5'-cyclic phosphodiesterase A	PDE3A
	MOL001689	Transcription factor p65	RELA
	MOL001689	Apoptosis regulator Bcl-2	BCL2
	MOL001689	Cyclin-dependent kinase inhibitor 1	CDKN1B
	MOL001689	Apoptosis regulator BAX	BAX
	MOL001689	Caspase-3	CASP3
	MOL001689	Cellular tumor antigen p53	TP53
	MOL001689	Caspase-8	CASP8
	MOL001689	Fatty acid synthase	FASN
	MOL001689	Tumor necrosis factor ligand superfamily member 6	FASLG
	MOL001689	Cytochrome P450 19A1	CYP19A1
	MOL000173	Nitric oxide synthase, inducible	NOS2
	MOL000173	Prostaglandin G/H synthase 1	PTGS1
	MOL000173	Estrogen receptor	ESR1
	MOL000173	Androgen receptor	AR
	MOL000173	Sodium channel protein type 5 subunit alpha	SCN5A
	MOL000173	Peroxisome proliferator activated receptor gamma	PPARG
	MOL000173	Prostaglandin G/H synthase 2	PTGS2
	MOL000173	Retinoic acid receptor RXR-alpha	RXRA
	MOL000173	CGMP-inhibited 3',5'-cyclic phosphodiesterase A	PDE3A
	MOL000173	Dipeptidyl peptidase IV	DPP4
	MOL000173	Mitogen-activated protein kinase 14	MAPK14
	MOL000173	Glycogen synthase kinase-3 beta	GSK3B
	MOL000173	Heat shock protein HSP 90	HSP 90
	MOL000173	Cell division protein kinase 2	cdk-2
	MOL000173	Phosphatidylinositol-4,5-bisphosphate 3-kinase catalytic subunit, gamma isoform	PIK3CG
	MOL000173	Serine/threonine-protein kinase Chk1	CHEK1
	MOL000173	mRNA of PKA Catalytic Subunit C-alpha	PRKACA
	MOL000173	Trypsin-1	PRSS1
	MOL000173	Calmodulin	CALM
	MOL000173	Beta-2 adrenergic receptor	ADRB2
	MOL000173	Gamma-aminobutyric acid receptor subunit alpha-1	GABRA1
	MOL000173	Transcription factor p65	RELA
	MOL000173	RAC-alpha serine/threonine-protein kinase	AKT1
	MOL000173	G1/S-specific cyclin-D1	CCND1
	MOL000173	Apoptosis regulator Bcl-2	BCL2
	MOL000173	Cyclin-dependent kinase inhibitor 1	CDKN1B
	MOL000173	Eukaryotic translation initiation factor 6	EIF6
	MOL000173	Apoptosis regulator BAX	BAX
	MOL000173	Caspase-9	CASP9
	MOL000173	Vascular endothelial growth factor receptor 2	KDR
	MOL000173	Tumor necrosis factor	TNF
	MOL000173	Transcription factor AP-1	JUN
	MOL000173	Interleukin-6	IL6
	MOL000173	Activator of 90 kDa heat shock protein ATPase homolog 1	AHSA1
	MOL000173	Caspase-3	CASP3
	MOL000173	Cellular tumor antigen p53	TP53
	MOL000173	Bcl-2-binding component 3	BBC3
	MOL000173	Telomerase protein component 1	TEP1
	MOL000173	Interstitial collagenase	MMP1
	MOL000173	C-C motif chemokine 2	CCL2
	MOL000173	Protein kinase C delta type	PRKCD
	MOL000173	Prostaglandin E2 receptor EP3 subtype	PTGER3
	MOL000173	Fibronectin	Fn1
	MOL000173	Interleukin-8	CXCL8
	MOL000173	Induced myeloid leukemia cell differentiation protein Mcl-1	MCL1
	MOL000228	Prostaglandin G/H synthase 1	PTGS1
	MOL000228	Dopamine D1 receptor	DRD1
	MOL000228	Muscarinic acetylcholine receptor M3	CHRM3
	MOL000228	Muscarinic acetylcholine receptor M1	CHRM1
	MOL000228	Estrogen receptor	ESR1
	MOL000228	Sodium channel protein type 5 subunit alpha	SCN5A
	MOL000228	Prostaglandin G/H synthase 2	PTGS2
	MOL000228	Retinoic acid receptor RXR-alpha	RXRA
	MOL000228	CGMP-inhibited 3',5'-cyclic phosphodiesterase A	PDE3A
	MOL000228	Alpha-1A adrenergic receptor	ADRA1A
	MOL000228	Alpha-1B adrenergic receptor	ADRA1B
	MOL000228	Sodium-dependent dopamine transporter	SLC6A3
	MOL000228	Beta-2 adrenergic receptor	ADRB2
	MOL000228	Sodium-dependent serotonin transporter	SLC6A4
	MOL000228	Gamma-aminobutyric acid receptor subunit alpha-1	GABRA1
	MOL000228	Heat shock protein HSP 90	HSP 90
	MOL000228	Phosphatidylinositol-4,5-bisphosphate 3-kinase catalytic subunit, gamma isoform	PIK3CG
	MOL000228	mRNA of PKA Catalytic Subunit C-alpha	PRKACA
	MOL000228	cAMP-dependent protein kinase inhibitor alpha	PKIA
	MOL000228	Neuronal acetylcholine receptor protein, alpha-7 chain	CHRNA7
	MOL000228	Amine oxidase [flavin-containing] B	MAOB
	MOL000228	Calmodulin	CALM
	MOL002714	Prostaglandin G/H synthase 1	PTGS1
	MOL002714	Androgen receptor	AR
	MOL002714	Prostaglandin G/H synthase 2	PTGS2
	MOL002714	Heat shock protein HSP 90	HSP 90
	MOL002714	mRNA of PKA Catalytic Subunit C-alpha	PRKACA
	MOL002714	Dipeptidyl peptidase IV	DPP4
	MOL002714	Phosphatidylinositol-4,5-bisphosphate 3-kinase catalytic subunit, gamma isoform	PIK3CG
	MOL002714	CGMP-inhibited 3',5'-cyclic phosphodiesterase A	PDE3A
	MOL002714	Trypsin-1	PRSS1
	MOL002714	Nuclear receptor coactivator 2	NCOA2
	MOL002714	Nuclear receptor coactivator 1	NCOA1
	MOL002714	Calmodulin	CALM
	MOL002714	Transcription factor p65	RELA
	MOL002714	RAC-alpha serine/threonine-protein kinase	AKT1
	MOL002714	Vascular endothelial growth factor A	VEGFA
	MOL002714	Apoptosis regulator Bcl-2	BCL2
	MOL002714	Proto-oncogene c-Fos	FOS
	MOL002714	Apoptosis regulator BAX	BAX
	MOL002714	Matrix metalloproteinase-9	MMP9
	MOL002714	Caspase-3	CASP3
	MOL002714	Cellular tumor antigen p53	TP53
	MOL002714	Hypoxia-inducible factor 1-alpha	HIF1A
	MOL002714	Fos-related antigen 1	FOSL1
	MOL002714	Fos-related antigen 2	FOSL2
	MOL002714	Cell division control protein 2 homolog	CRK2
	MOL002714	G2/mitotic-specific cyclin-B1	CCNB1
	MOL002714	Myeloperoxidase	MPO
	MOL002714	Aryl hydrocarbon receptor	AHR
	MOL002714	Insulin-like growth factor II	IGF2
	MOL002714	Cytochrome c	CYCS
	MOL002714	Arachidonate 12-lipoxygenase, 12S-type	ALOX12
	MOL002714	Nuclear factor of activated T-cells, cytoplasmic 1	NFATC1
	MOL002714	Tudor domain-containing protein 7	TDRD7
	MOL002714	Egl nine homolog 1	EGLN1
	MOL002714	NADPH oxidase 5	NOX5
	MOL002714	Fatty acid-binding protein, epidermal	FABP5
	MOL002714	Apolipoprotein D	APOD
	MOL002909	Nitric oxide synthase, inducible	NOS2
	MOL002909	Thrombin	F2
	MOL002909	Androgen receptor	AR
	MOL002909	Coagulation factor Xa	F10
	MOL002909	Prostaglandin G/H synthase 2	PTGS2
	MOL002909	mRNA of Protein-tyrosine phosphatase, non-receptor type 1	PTPN1
	MOL002909	DNA topoisomerase II	TOP2
	MOL002909	Dipeptidyl peptidase IV	DPP4
	MOL002909	Glycogen phosphorylase, muscle form	PYGM
	MOL002909	Heat shock protein HSP 90	HSP 90
	MOL002909	Trypsin-1	PRSS1
	MOL002909	Nuclear receptor coactivator 2	NCOA2
	MOL002909	Calcium-activated potassium channel subunit alpha 1	KCNMA1
	MOL002910	Prostaglandin G/H synthase 1	PTGS1
	MOL002910	Prostaglandin G/H synthase 2	PTGS2
	MOL002910	Heat shock protein HSP 90	HSP 90
	MOL002910	mRNA of PKA Catalytic Subunit C-alpha	PRKACA
	MOL002913	Prostaglandin G/H synthase 1	PTGS1
	MOL002913	Prostaglandin G/H synthase 2	PTGS2
	MOL002913	Heat shock protein HSP 90	HSP 90
	MOL002913	mRNA of PKA Catalytic Subunit C-alpha	PRKACA
	MOL002914	Prostaglandin G/H synthase 1	PTGS1
	MOL002914	Prostaglandin G/H synthase 2	PTGS2
	MOL002914	Heat shock protein HSP 90	HSP 90
	MOL002914	mRNA of PKA Catalytic Subunit C-alpha	PRKACA
	MOL002914	Nuclear receptor coactivator 2	NCOA2
	MOL002914	Phosphatidylinositol-4,5-bisphosphate 3-kinase catalytic subunit, gamma isoform	PIK3CG
	MOL002914	Glycogen phosphorylase, muscle form	PYGM
	MOL002914	Calmodulin	CALM
	MOL002915	Nitric oxide synthase, inducible	NOS2
	MOL002915	Prostaglandin G/H synthase 1	PTGS1
	MOL002915	Thrombin	F2
	MOL002915	Sodium channel protein type 5 subunit alpha	SCN5A
	MOL002915	Coagulation factor Xa	F10
	MOL002915	Prostaglandin G/H synthase 2	PTGS2
	MOL002915	Nitric-oxide synthase, endothelial	NOS3
	MOL002915	Retinoic acid receptor RXR-alpha	RXRA
	MOL002915	Acetylcholinesterase	ACHE
	MOL002915	Alpha-1B adrenergic receptor	ADRA1B
	MOL002915	Beta-2 adrenergic receptor	ADRB2
	MOL002915	Dipeptidyl peptidase IV	DPP4
	MOL002915	Heat shock protein HSP 90	HSP 90
	MOL002915	Ig gamma-1 chain C region	IGHG1
	MOL002915	Trypsin-1	PRSS1
	MOL002915	Nuclear receptor coactivator 2	NCOA2
	MOL002915	Calmodulin	CALM
	MOL002915	Coagulation factor VII	F7
	MOL002917	Nitric oxide synthase, inducible	NOS2
	MOL002917	Prostaglandin G/H synthase 1	PTGS1
	MOL002917	Androgen receptor	AR
	MOL002917	Sodium channel protein type 5 subunit alpha	SCN5A
	MOL002917	Coagulation factor Xa	F10
	MOL002917	Prostaglandin G/H synthase 2	PTGS2
	MOL002917	DNA topoisomerase II	TOP2
	MOL002917	Estrogen receptor beta	ESR2
	MOL002917	Dipeptidyl peptidase IV	DPP4
	MOL002917	Heat shock protein HSP 90	HSP 90
	MOL002917	Cell division protein kinase 2	cdk-2
	MOL002917	Phosphatidylinositol-4,5-bisphosphate 3-kinase catalytic subunit, gamma isoform	PIK3CG
	MOL002917	Serine/threonine-protein kinase Chk1	CHEK1
	MOL002917	Trypsin-1	PRSS1
	MOL002917	Nuclear receptor coactivator 2	NCOA2
	MOL002917	Calmodulin	CALM
	MOL002917	Calcium-activated potassium channel subunit alpha 1	KCNMA1
	MOL002925	Prostaglandin G/H synthase 1	PTGS1
	MOL002925	Androgen receptor	AR
	MOL002925	Prostaglandin G/H synthase 2	PTGS2
	MOL002925	Dipeptidyl peptidase IV	DPP4
	MOL002925	Heat shock protein HSP 90	HSP 90
	MOL002925	mRNA of PKA Catalytic Subunit C-alpha	PRKACA
	MOL002927	Nitric oxide synthase, inducible	NOS2
	MOL002927	Prostaglandin G/H synthase 1	PTGS1
	MOL002927	Thrombin	F2
	MOL002927	Potassium voltage-gated channel subfamily H member 2	KCNH2
	MOL002927	Androgen receptor	AR
	MOL002927	Sodium channel protein type 5 subunit alpha	SCN5A
	MOL002927	Coagulation factor Xa	F10
	MOL002927	Prostaglandin G/H synthase 2	PTGS2
	MOL002927	Nitric-oxide synthase, endothelial	NOS3
	MOL002927	Coagulation factor VII	F7
	MOL002927	Vascular endothelial growth factor receptor 2	KDR
	MOL002927	Voltage-dependent calcium channel subunit alpha-2/delta-1	CACNA2D1
	MOL002927	DNA topoisomerase II	TOP2
	MOL002927	Dipeptidyl peptidase IV	DPP4
	MOL002927	Heat shock protein HSP 90	HSP 90
	MOL002927	Ig gamma-1 chain C region	IGHG1
	MOL002927	Trypsin-1	PRSS1
	MOL002927	Nuclear receptor coactivator 2	NCOA2
	MOL002927	Nuclear receptor coactivator 1	NCOA1
	MOL002927	Calcium-activated potassium channel subunit alpha 1	KCNMA1
	MOL002927	Calmodulin	CALM
	MOL002928	Nitric oxide synthase, inducible	NOS2
	MOL002928	Prostaglandin G/H synthase 1	PTGS1
	MOL002928	Androgen receptor	AR
	MOL002928	Sodium channel protein type 5 subunit alpha	SCN5A
	MOL002928	Prostaglandin G/H synthase 2	PTGS2
	MOL002928	Retinoic acid receptor RXR-alpha	RXRA
	MOL002928	CGMP-inhibited 3',5'-cyclic phosphodiesterase A	PDE3A
	MOL002928	Alpha-1B adrenergic receptor	ADRA1B
	MOL002928	Beta-2 adrenergic receptor	ADRB2
	MOL002928	Dipeptidyl peptidase IV	DPP4
	MOL002928	Heat shock protein HSP 90	HSP 90
	MOL002928	Phosphatidylinositol-4,5-bisphosphate 3-kinase catalytic subunit, gamma isoform	PIK3CG
	MOL002928	mRNA of PKA Catalytic Subunit C-alpha	PRKACA
	MOL002928	Trypsin-1	PRSS1
	MOL002928	Nuclear receptor coactivator 1	NCOA1
	MOL002928	Calmodulin	CALM
	MOL002928	Nuclear receptor coactivator 2	NCOA2
	MOL002928	cAMP-dependent protein kinase inhibitor alpha	PKIA
	MOL002928	Apoptosis regulator Bcl-2	BCL2
	MOL002928	Interleukin-6	IL6
	MOL002928	Caspase-3	CASP3
	MOL002928	Cell division control protein 2 homolog	CRK2
	MOL002928	Cytochrome P450 1A2	CYP1A2
	MOL002928	G2/mitotic-specific cyclin-B1	CCNB1
	MOL002928	Cell division protein kinase 7	CDK7
	MOL002928	Cytochrome P450 2C9	CYP2C9
	MOL002932	Nitric oxide synthase, inducible	NOS2
	MOL002932	Prostaglandin G/H synthase 1	PTGS1
	MOL002932	Androgen receptor	AR
	MOL002932	Sodium channel protein type 5 subunit alpha	SCN5A
	MOL002932	Prostaglandin G/H synthase 2	PTGS2
	MOL002932	Estrogen receptor beta	ESR2
	MOL002932	Dipeptidyl peptidase IV	DPP4
	MOL002932	Heat shock protein HSP 90	HSP 90
	MOL002932	Cell division protein kinase 2	cdk-2
	MOL002932	Serine/threonine-protein kinase Chk1	CHEK1
	MOL002932	Trypsin-1	PRSS1
	MOL002932	Calmodulin	CALM
	MOL002932	Phosphatidylinositol-4,5-bisphosphate 3-kinase catalytic subunit, gamma isoform	PIK3CG
	MOL002932	Nuclear receptor coactivator 1	NCOA1
	MOL002933	Nitric oxide synthase, inducible	NOS2
	MOL002933	Prostaglandin G/H synthase 1	PTGS1
	MOL002933	Estrogen receptor	ESR1
	MOL002933	Androgen receptor	AR
	MOL002933	Peroxisome proliferator activated receptor gamma	PPARG
	MOL002933	Prostaglandin G/H synthase 2	PTGS2
	MOL002933	Dipeptidyl peptidase IV	DPP4
	MOL002933	Glycogen phosphorylase, muscle form	PYGM
	MOL002933	Mitogen-activated protein kinase 14	MAPK14
	MOL002933	Glycogen synthase kinase-3 beta	GSK3B
	MOL002933	Heat shock protein HSP 90	HSP 90
	MOL002933	Cell division protein kinase 2	cdk-2
	MOL002933	Phosphatidylinositol-4,5-bisphosphate 3-kinase catalytic subunit, gamma isoform	PIK3CG
	MOL002933	Serine/threonine-protein kinase Chk1	CHEK1
	MOL002933	Trypsin-1	PRSS1
	MOL002933	Nuclear receptor coactivator 2	NCOA2
	MOL002933	Calmodulin	CALM
	MOL002933	mRNA of PKA Catalytic Subunit C-alpha	PRKACA
	MOL002934	Nitric oxide synthase, inducible	NOS2
	MOL002934	Thrombin	F2
	MOL002934	Potassium voltage-gated channel subfamily H member 2	KCNH2
	MOL002934	Estrogen receptor	ESR1
	MOL002934	Androgen receptor	AR
	MOL002934	Sodium channel protein type 5 subunit alpha	SCN5A
	MOL002934	Peroxisome proliferator activated receptor gamma	PPARG
	MOL002934	Coagulation factor Xa	F10
	MOL002934	Prostaglandin G/H synthase 2	PTGS2
	MOL002934	Coagulation factor VII	F7
	MOL002934	mRNA of Protein-tyrosine phosphatase, non-receptor type 1	PTPN1
	MOL002934	DNA topoisomerase II	TOP2
	MOL002934	Estrogen receptor beta	ESR2
	MOL002934	Dipeptidyl peptidase IV	DPP4
	MOL002934	Glycogen phosphorylase, muscle form	PYGM
	MOL002934	Glycogen synthase kinase-3 beta	GSK3B
	MOL002934	Heat shock protein HSP 90	HSP 90
	MOL002934	Serine/threonine-protein kinase Chk1	CHEK1
	MOL002934	Trypsin-1	PRSS1
	MOL002934	Nuclear receptor coactivator 2	NCOA2
	MOL002934	Calcium-activated potassium channel subunit alpha 1	KCNMA1
	MOL002934	Calmodulin	CALM
	MOL002937	Prostaglandin G/H synthase 1	PTGS1
	MOL002937	Sodium channel protein type 5 subunit alpha	SCN5A
	MOL002937	Prostaglandin G/H synthase 2	PTGS2
	MOL002937	Retinoic acid receptor RXR-alpha	RXRA
	MOL002937	CGMP-inhibited 3',5'-cyclic phosphodiesterase A	PDE3A
	MOL002937	Alpha-1B adrenergic receptor	ADRA1B
	MOL002937	Beta-2 adrenergic receptor	ADRB2
	MOL002937	Heat shock protein HSP 90	HSP 90
	MOL002937	mRNA of PKA Catalytic Subunit C-alpha	PRKACA
	MOL002937	Calmodulin	CALM
	MOL002937	Nuclear receptor coactivator 1	NCOA1
	MOL000358	Progesterone receptor	PGR
	MOL000358	Nuclear receptor coactivator 2	NCOA2
	MOL000358	Prostaglandin G/H synthase 1	PTGS1
	MOL000358	Prostaglandin G/H synthase 2	PTGS2
	MOL000358	Heat shock protein HSP 90	HSP 90
	MOL000358	Phosphatidylinositol-4,5-bisphosphate 3-kinase catalytic subunit, gamma isoform	PIK3CG
	MOL000358	Potassium voltage-gated channel subfamily H member 2	KCNH2
	MOL000358	mRNA of PKA Catalytic Subunit C-alpha	PRKACA
	MOL000358	Dopamine D1 receptor	DRD1
	MOL000358	Muscarinic acetylcholine receptor M3	CHRM3
	MOL000358	Muscarinic acetylcholine receptor M1	CHRM1
	MOL000358	Sodium channel protein type 5 subunit alpha	SCN5A
	MOL000358	Gamma-aminobutyric-acid receptor alpha-2 subunit	GABRA2
	MOL000358	Muscarinic acetylcholine receptor M4	CHRM4
	MOL000358	CGMP-inhibited 3',5'-cyclic phosphodiesterase A	PDE3A
	MOL000358	5-hydroxytryptamine 2A receptor	HTR2A
	MOL000358	Gamma-aminobutyric-acid receptor alpha-5 subunit	GABRA5
	MOL000358	Alpha-1A adrenergic receptor	ADRA1A
	MOL000358	Gamma-aminobutyric-acid receptor alpha-3 subunit	GABRA3
	MOL000358	Muscarinic acetylcholine receptor M2	CHRM2
	MOL000358	Alpha-1B adrenergic receptor	ADRA1B
	MOL000358	Beta-2 adrenergic receptor	ADRB2
	MOL000358	Neuronal acetylcholine receptor subunit alpha-2	CHRNA2
	MOL000358	Sodium-dependent serotonin transporter	SLC6A4
	MOL000358	Mu-type opioid receptor	OPRM1
	MOL000358	Gamma-aminobutyric acid receptor subunit alpha-1	GABRA1
	MOL000358	Neuronal acetylcholine receptor protein, alpha-7 chain	CHRNA7
	MOL000358	Cytochrome P450-cam	camC
	MOL000358	Apoptosis regulator Bcl-2	BCL2
	MOL000358	Apoptosis regulator BAX	BAX
	MOL000358	Caspase-9	CASP9
	MOL000358	Transcription factor AP-1	JUN
	MOL000358	Caspase-3	CASP3
	MOL000358	Caspase-8	CASP8
	MOL000358	Protein kinase C alpha type	PRKCA
	MOL000358	Transforming growth factor beta-1	TGFB1
	MOL000358	Serum paraoxonase/arylesterase 1	PON1
	MOL000358	Microtubule-associated protein 2	MAP2
	MOL000359	Progesterone receptor	PGR
	MOL000359	Nuclear receptor coactivator 2	NCOA2
	MOL000359	Mineralocorticoid receptor	NR3C2
	MOL000525	Nitric oxide synthase, inducible	NOS2
	MOL000525	Prostaglandin G/H synthase 1	PTGS1
	MOL000525	Androgen receptor	AR
	MOL000525	Peroxisome proliferator activated receptor gamma	PPARG
	MOL000525	Prostaglandin G/H synthase 2	PTGS2
	MOL000525	CGMP-inhibited 3',5'-cyclic phosphodiesterase A	PDE3A
	MOL000525	Dipeptidyl peptidase IV	DPP4
	MOL000525	Heat shock protein HSP 90	HSP 90
	MOL000525	Cell division protein kinase 2	cdk-2
	MOL000525	Phosphatidylinositol-4,5-bisphosphate 3-kinase catalytic subunit, gamma isof	PIK3CG
	MOL000525	Serine/threonine-protein kinase Chk1	CHEK1
	MOL000525	mRNA of PKA Catalytic Subunit C-alpha	PRKACA
	MOL000552	Nitric oxide synthase, inducible	NOS2
	MOL000552	Prostaglandin G/H synthase 1	PTGS1
	MOL000552	Thrombin	F2
	MOL000552	Potassium voltage-gated channel subfamily H member 2	KCNH2
	MOL000552	Androgen receptor	AR
	MOL000552	Sodium channel protein type 5 subunit alpha	SCN5A
	MOL000552	Coagulation factor Xa	F10
	MOL000552	Prostaglandin G/H synthase 2	PTGS2
	MOL000552	Nitric-oxide synthase, endothelial	NOS3
	MOL000552	Coagulation factor VII	F7
	MOL000552	DNA topoisomerase II	TOP2
	MOL000552	Estrogen receptor beta	ESR2
	MOL000552	Dipeptidyl peptidase IV	DPP4
	MOL000552	Peroxisome proliferator activated receptor delta	PPARD
	MOL000552	Heat shock protein HSP 90	HSP 90
	MOL000552	Trypsin-1	PRSS1
	MOL000552	Nuclear receptor coactivator 2	NCOA2
	MOL000552	Calmodulin	CALM
	MOL000552	Vascular endothelial growth factor receptor 2	KDR
	MOL000552	Nuclear receptor coactivator 1	NCOA1
	MOL000552	Calcium-activated potassium channel subunit alpha 1	KCNMA1
	MOL000073	Prostaglandin G/H synthase 1	PTGS1
	MOL000073	Estrogen receptor	ESR1
	MOL000073	Prostaglandin G/H synthase 2	PTGS2
	MOL000073	Heat shock protein HSP 90	HSP 90
	MOL000073	Beta-lactamase	blaC
	MOL000073	mRNA of PKA Catalytic Subunit C-alpha	PRKACA
	MOL000449	Progesterone receptor	PGR
	MOL000449	Mineralocorticoid receptor	NR3C2
	MOL000449	Nuclear receptor coactivator 2	NCOA2
	MOL000449	Alcohol dehydrogenase 1C	ADH1C
	MOL000449	Ig gamma-1 chain C region	IGHG1
	MOL000449	Retinoic acid receptor RXR-alpha	RXRA
	MOL000449	Nuclear receptor coactivator 1	NCOA1
	MOL000449	Prostaglandin G/H synthase 1	PTGS1
	MOL000449	Prostaglandin G/H synthase 2	PTGS2
	MOL000449	Alpha-2A adrenergic receptor	ADRA2A
	MOL000449	Sodium-dependent noradrenaline transporter	SLC6A2
	MOL000449	Sodium-dependent dopamine transporter	SLC6A3
	MOL000449	Beta-2 adrenergic receptor	ADRB2
	MOL000449	Aldose reductase	ALR
	MOL000449	Urokinase-type plasminogen activator	PLAU
	MOL000449	Leukotriene A-4 hydrolase	LTA4H
	MOL000449	Amine oxidase [flavin-containing] B	MAOB
	MOL000449	Amine oxidase [flavin-containing] A	MAOA
	MOL000449	mRNA of PKA Catalytic Subunit C-alpha	PRKACA
	MOL000449	Chymotrypsinogen B	CTRB1
	MOL000449	Muscarinic acetylcholine receptor M3	CHRM3
	MOL000449	Muscarinic acetylcholine receptor M1	CHRM1
	MOL000449	Beta-1 adrenergic receptor	ADRB1
	MOL000449	Sodium channel protein type 5 subunit alpha	SCN5A
	MOL000449	5-hydroxytryptamine 2A receptor	HTR2A
	MOL000449	Alpha-1A adrenergic receptor	ADRA1A
	MOL000449	Gamma-aminobutyric-acid receptor alpha-3 subunit	GABRA3
	MOL000449	Muscarinic acetylcholine receptor M2	CHRM2
	MOL000449	Alpha-1B adrenergic receptor	ADRA1B
	MOL000449	Gamma-aminobutyric acid receptor subunit alpha-1	GABRA1
	MOL000449	Neuronal acetylcholine receptor protein, alpha-7 chain	CHRNA7
	MOL001458	Nitric oxide synthase, inducible	NOS2
	MOL001458	Prostaglandin G/H synthase 1	PTGS1
	MOL001458	Potassium voltage-gated channel subfamily H member 2	KCNH2
	MOL001458	Estrogen receptor	ESR1
	MOL001458	Androgen receptor	AR
	MOL001458	Sodium channel protein type 5 subunit alpha	SCN5A
	MOL001458	Prostaglandin G/H synthase 2	PTGS2
	MOL001458	Nitric-oxide synthase, endothelial	NOS3
	MOL001458	Trypsin-1	PRSS1
	MOL001490	Sodium channel protein type 5 subunit alpha	SCN5A
	MOL002879	Sodium channel protein type 5 subunit alpha	SCN5A
	MOL002879	Beta-2 adrenergic receptor	ADRB2
	MOL002879	Muscarinic acetylcholine receptor M3	CHRM3
	MOL002897	Nitric oxide synthase, inducible	NOS2
	MOL002897	Potassium voltage-gated channel subfamily H member 2	KCNH2
	MOL002897	Estrogen receptor	ESR1
	MOL002897	Androgen receptor	AR
	MOL002897	Prostaglandin G/H synthase 2	PTGS2
	MOL002897	Nitric-oxide synthase, endothelial	NOS3
	MOL002897	Retinoic acid receptor RXR-alpha	RXRA
	MOL002897	mRNA of PKA Catalytic Subunit C-alpha	PRKACA
	MOL002897	Trypsin-1	PRSS1
	MOL002897	Nuclear receptor coactivator 2	NCOA2
	MOL002897	cAMP and cAMP-inhibited cGMP 3',5'-cyclic phosphodiesterase 10A	PDE10A
	MOL008206	Nitric oxide synthase, inducible	NOS2
	MOL008206	Prostaglandin G/H synthase 1	PTGS1
	MOL008206	Thrombin	F2
	MOL008206	Androgen receptor	AR
	MOL008206	Sodium channel protein type 5 subunit alpha	SCN5A
	MOL008206	Peroxisome proliferator activated receptor gamma	PPARG
	MOL008206	Prostaglandin G/H synthase 2	PTGS2
	MOL008206	Retinoic acid receptor RXR-alpha	RXRA
	MOL008206	Estrogen receptor beta	ESR2
	MOL008206	Gamma-aminobutyric acid receptor subunit alpha-1	GABRA1
	MOL008206	Dipeptidyl peptidase IV	DPP4
	MOL008206	Mitogen-activated protein kinase 14	MAPK14
	MOL008206	Glycogen synthase kinase-3 beta	GSK3B
	MOL008206	Heat shock protein HSP 90	HSP 90
	MOL008206	Cell division protein kinase 2	cdk-2
	MOL008206	Phosphatidylinositol-4,5-bisphosphate 3-kinase catalytic subunit, gamma isoform	PIK3CG
	MOL008206	Serine/threonine-protein kinase Chk1	CHEK1
	MOL008206	mRNA of PKA Catalytic Subunit C-alpha	PRKACA
	MOL008206	Trypsin-1	PRSS1
	MOL008206	Nuclear receptor coactivator 1	NCOA1
	MOL008206	Calcium-activated potassium channel subunit alpha 1	KCNMA1
	MOL008206	Calmodulin	CALM
	MOL008206	Alpha-1B adrenergic receptor	ADRA1B
	MOL008206	Beta-2 adrenergic receptor	ADRB2
	MOL008206	Neuronal acetylcholine receptor protein, alpha-7 chain	CHRNA7
	MOL010415	Nuclear receptor coactivator 2	NCOA2
	MOL012245	Prostaglandin G/H synthase 1	PTGS1
	MOL012245	Prostaglandin G/H synthase 2	PTGS2
	MOL012245	Carbonic anhydrase II	CA2
	MOL012245	Heat shock protein HSP 90	HSP 90
	MOL012245	mRNA of PKA Catalytic Subunit C-alpha	PRKACA
	MOL012245	Calmodulin	CALM
	MOL012246	Prostaglandin G/H synthase 1	PTGS1
	MOL012246	Prostaglandin G/H synthase 2	PTGS2
	MOL012246	Carbonic anhydrase II	CA2
	MOL012246	Heat shock protein HSP 90	HSP 90
	MOL012246	Phosphatidylinositol-4,5-bisphosphate 3-kinase catalytic subunit, gamma isoform	PIK3CG
	MOL012246	mRNA of PKA Catalytic Subunit C-alpha	PRKACA
	MOL012266	Nitric oxide synthase, inducible	NOS2
	MOL012266	Prostaglandin G/H synthase 1	PTGS1
	MOL012266	Thrombin	F2
	MOL012266	Potassium voltage-gated channel subfamily H member 2	KCNH2
	MOL012266	Androgen receptor	AR
	MOL012266	Sodium channel protein type 5 subunit alpha	SCN5A
	MOL012266	Coagulation factor Xa	F10
	MOL012266	Prostaglandin G/H synthase 2	PTGS2
	MOL012266	Nitric-oxide synthase, endothelial	NOS3
	MOL012266	Carbonic anhydrase II	CA2
	MOL012266	Coagulation factor VII	F7
	MOL012266	Vascular endothelial growth factor receptor 2	KDR
	MOL012266	Retinoic acid receptor RXR-alpha	RXRA
	MOL012266	DNA topoisomerase II	TOP2
	MOL012266	Estrogen receptor beta	ESR2
	MOL012266	Dipeptidyl peptidase IV	DPP4
	MOL012266	Heat shock protein HSP 90	HSP 90
	MOL012266	Trypsin-1	PRSS1
	MOL012266	Nuclear receptor coactivator 2	NCOA2
	MOL012266	Nuclear receptor coactivator 1	NCOA1
	MOL012266	Calcium-activated potassium channel subunit alpha 1	KCNMA1
	MOL012266	Calmodulin	CALM
Radix glycyrrhizae	MOL000098	Prostaglandin G/H synthase 2	PTGS2
	MOL000098	Heat shock protein HSP 90	HSP 90
	MOL000098	Phosphatidylinositol-4,5-bisphosphate 3-kinase catalytic subunit, gamma isoform	PIK3CG
	MOL000098	Nuclear receptor coactivator 2	NCOA2
	MOL000098	Dipeptidyl peptidase IV	DPP4
	MOL000098	Aldose reductase	ALR
	MOL000098	Trypsin-1	PRSS1
	MOL000098	DNA topoisomerase II	TOP2
	MOL000098	Thrombin	F2
	MOL000098	Potassium voltage-gated channel subfamily H member 2	KCNH2
	MOL000098	Sodium channel protein type 5 subunit alpha	SCN5A
	MOL000098	Coagulation factor Xa	F10
	MOL000098	Beta-2 adrenergic receptor	ADRB2
	MOL000098	Stromelysin-1	MMP3
	MOL000098	mRNA of PKA Catalytic Subunit C-alpha	PRKACA
	MOL000098	Coagulation factor VII	F7
	MOL000098	Nitric-oxide synthase, endothelial	NOS3
	MOL000098	Retinoic acid receptor RXR-alpha	RXRA
	MOL000098	Acetylcholinesterase	ACHE
	MOL000098	Gamma-aminobutyric acid receptor subunit alpha-1	GABRA1
	MOL000098	Amine oxidase [flavin-containing] B	MAOB
	MOL000098	Transcription factor p65	RELA
	MOL000098	Epidermal growth factor receptor	EGFR
	MOL000098	RAC-alpha serine/threonine-protein kinase	AKT1
	MOL000098	Vascular endothelial growth factor A	VEGFA
	MOL000098	G1/S-specific cyclin-D1	CCND1
	MOL000098	Apoptosis regulator Bcl-2	BCL2
	MOL000098	Bcl-2-like protein 1	BCL2L1
	MOL000098	Proto-oncogene c-Fos	FOS
	MOL000098	Cyclin-dependent kinase inhibitor 1	CDKN1B
	MOL000098	Eukaryotic translation initiation factor 6	EIF6
	MOL000098	Apoptosis regulator BAX	BAX
	MOL000098	Caspase-9	CASP9
	MOL000098	Urokinase-type plasminogen activator	PLAU
	MOL000098	72 kDa type IV collagenase	MMP2
	MOL000098	Matrix metalloproteinase-9	MMP9
	MOL000098	Mitogen-activated protein kinase 1	MAPK1
	MOL000098	Interleukin-10	IL10
	MOL000098	Pro-epidermal growth factor	EGF
	MOL000098	Retinoblastoma-associated protein	RB1
	MOL000098	Tumor necrosis factor	TNF
	MOL000098	Transcription factor AP-1	JUN
	MOL000098	Interleukin-6	IL6
	MOL000098	Cyclin-dependent kinase inhibitor 2A, isoforms 1/2/3	CDKN2A
	MOL000098	Activator of 90 kDa heat shock protein ATPase homolog 1	AHSA1
	MOL000098	Caspase-3	CASP3
	MOL000098	Cellular tumor antigen p53	TP53
	MOL000098	ETS domain-containing protein Elk-1	ELK1
	MOL000098	NF-kappa-B inhibitor alpha	IKBKG
	MOL000098	NADPH--cytochrome P450 reductase	POR
	MOL000098	Ornithine decarboxylase	ODC1
	MOL000098	Xanthine dehydrogenase/oxidase	XDH
	MOL000098	Caspase-8	CASP8
	MOL000098	DNA topoisomerase 1	TOP1
	MOL000098	RAF proto-oncogene serine/threonine-protein kinase	RAF1
	MOL000098	Superoxide dismutase [Cu-Zn]	SOD1
	MOL000098	Protein kinase C alpha type	PRKCA
	MOL000098	Interstitial collagenase	MMP1
	MOL000098	Hypoxia-inducible factor 1-alpha	HIF1A
	MOL000098	Signal transducer and activator of transcription 1-alpha/beta	STAT1
	MOL000098	Protein CBFA2T1	RUNX1T1
	MOL000098	Probable E3 ubiquitin-protein ligase HERC5	HERC5
	MOL000098	Cell division control protein 2 homolog	CRK2
	MOL000098	78 kDa glucose-regulated protein	GRP78
	MOL000098	Receptor tyrosine-protein kinase erbB-2	ERBB2
	MOL000098	Peroxisome proliferator-activated receptor gamma	PPARG
	MOL000098	Acetyl-CoA carboxylase 1	ACACA
	MOL000098	Heme oxygenase 1	HMOX1
	MOL000098	Cytochrome P450 3A4	CYP3A4
	MOL000098	Cytochrome P450 1A2	CYP1A2
	MOL000098	Caveolin-1	CAV1
	MOL000098	Myc proto-oncogene protein	MYC
	MOL000098	Tissue factor	F3
	MOL000098	Gap junction alpha-1 protein	GJA1
	MOL000098	Cytochrome P450 1A1	CYP1A1
	MOL000098	Intercellular adhesion molecule 1	ICAM1
	MOL000098	Interleukin-1 beta	IL1B
	MOL000098	C-C motif chemokine 2	CCL2
	MOL000098	E-selectin	SELE
	MOL000098	Vascular cell adhesion protein 1	VCAM1
	MOL000098	Prostaglandin E2 receptor EP3 subtype	PTGER3
	MOL000098	Interleukin-8	CXCL8
	MOL000098	Protein kinase C beta type	PRKCB
	MOL000098	Baculoviral IAP repeat-containing protein 5	BIRC5
	MOL000098	Dual oxidase 2	DUOX2
	MOL000098	Nitric oxide synthase, endothelial	NOS3
	MOL000098	Heat shock protein beta-1	HSPB1
	MOL000098	Transforming growth factor beta-1	TGFB1
	MOL000098	Estrogen sulfotransferase	STE
	MOL000098	Maltase-glucoamylase, intestinal	MGAM
	MOL000098	Interleukin-2	IL2
	MOL000098	Nuclear receptor subfamily 1 group I member 2	NR1I2
	MOL000098	Cytochrome P450 1B1	CYP1B1
	MOL000098	G2/mitotic-specific cyclin-B1	CCNB1
	MOL000098	Tissue-type plasminogen activator	PLAT
	MOL000098	Thrombomodulin	THBD
	MOL000098	Plasminogen activator inhibitor 1	SERPINE1
	MOL000098	Collagen alpha-1(I) chain	COL1A1
	MOL000098	Interferon gamma	IFNG
	MOL000098	Arachidonate 5-lipoxygenase	ALOX5
	MOL000098	Phosphatidylinositol-3,4,5-trisphosphate 3-phosphatase and dual-specificity protein phosphatase PTEN	PTEN
	MOL000098	Interleukin-1 alpha	IL1A
	MOL000098	Myeloperoxidase	MPO
	MOL000098	DNA topoisomerase 2-alpha	TOP2A
	MOL000098	Neutrophil cytosol factor 1	NCF1
	MOL000098	ATP-binding cassette sub-family G member 2	ABCG2
	MOL000098	Hyaluronan synthase 2	HAS2
	MOL000098	Glutathione S-transferase P	GSTP1
	MOL000098	Nuclear factor erythroid 2-related factor 2	NFE2L2
	MOL000098	NAD(P)H dehydrogenase [quinone] 1	NQO1
	MOL000098	Poly [ADP-ribose] polymerase 1	PARP1
	MOL000098	Aryl hydrocarbon receptor	AHR
	MOL000098	26S proteasome non-ATPase regulatory subunit 3	PSMD3
	MOL000098	Solute carrier family 2, facilitated glucose transporter member 4	SLC2A4
	MOL000098	Collagen alpha-1(III) chain	COL2A1
	MOL000098	DNA gyrase subunit B	gyrB
	MOL000098	C-X-C motif chemokine 11	CXCL11
	MOL000098	C-X-C motif chemokine 2	CXCL2
	MOL000098	DDB1- and CUL4-associated factor 5	DCAF5
	MOL000098	Nuclear receptor subfamily 1 group I member 3	NR1I3
	MOL000098	Serine/threonine-protein kinase Chk2	CHEK2
	MOL000098	Insulin receptor	INSR
	MOL000098	Claudin-4	CLDN4
	MOL000098	Peroxisome proliferator-activated receptor alpha	PPARA
	MOL000098	Peroxisome proliferator-activated receptor delta	PPARD
	MOL000098	Heat shock factor protein 1	HSF1
	MOL000098	C-reactive protein	CRP
	MOL000098	C-X-C motif chemokine 10	CXCL10
	MOL000098	Inhibitor of nuclear factor kappa-B kinase subunit alpha	CHUK
	MOL000098	Osteopontin	SPP1
	MOL000098	Runt-related transcription factor 2	Runx2
	MOL000098	Ras association domain-containing protein 1	RASSF1
	MOL000098	Transcription factor E2F1	E2F1
	MOL000098	Transcription factor E2F2	E2F2
	MOL000098	Prostatic acid phosphatase	ACP3
	MOL000098	Cathepsin D	CTSD
	MOL000098	Insulin-like growth factor-binding protein 3	IGFBP3
	MOL000098	Insulin-like growth factor II	IGF2
	MOL000098	CD40 ligand	CD40LG
	MOL000098	Interferon regulatory factor 1	IRF1
	MOL000098	Receptor tyrosine-protein kinase erbB-3	ERBB3
	MOL000098	Serum paraoxonase/arylesterase 1	PON1
	MOL000098	Type I iodothyronine deiodinase	DIO1
	MOL000098	Procollagen C-endopeptidase enhancer 1	PCOLCE
	MOL000098	Puromycin-sensitive aminopeptidase	NPEPPS
	MOL000098	Hexokinase-2	HK2
	MOL000098	Homeobox protein Nkx-3.1	NKX3-1
	MOL000098	Ras GTPase-activating protein 1	RASA1
	MOL000098	Peroxidase C1A	PRXC1A
	MOL000098	Glutathione S-transferase Mu 1	GSTM1
	MOL000098	Glutathione S-transferase Mu 2	GSTM2
	MOL000211	Progesterone receptor	PGR
	MOL000239	Nitric oxide synthase, inducible	NOS2
	MOL000239	Prostaglandin G/H synthase 1	PTGS1
	MOL000239	Androgen receptor	AR
	MOL000239	Sodium channel protein type 5 subunit alpha	SCN5A
	MOL000239	Prostaglandin G/H synthase 2	PTGS2
	MOL000239	Estrogen receptor beta	ESR2
	MOL000239	Dipeptidyl peptidase IV	DPP4
	MOL000239	Heat shock protein HSP 90	HSP 90
	MOL000239	Cell division protein kinase 2	cdk-2
	MOL000239	Serine/threonine-protein kinase Chk1	CHEK1
	MOL000239	Trypsin-1	PRSS1
	MOL000239	Nuclear receptor coactivator 2	NCOA2
	MOL000239	Calmodulin	CALM
	MOL000354	Nitric oxide synthase, inducible	NOS2
	MOL000354	Prostaglandin G/H synthase 1	PTGS1
	MOL000354	Estrogen receptor	ESR1
	MOL000354	Androgen receptor	AR
	MOL000354	Peroxisome proliferator activated receptor gamma	PPARG
	MOL000354	Prostaglandin G/H synthase 2	PTGS2
	MOL000354	mRNA of Protein-tyrosine phosphatase, non-receptor type 1	PTPN1
	MOL000354	Estrogen receptor beta	ESR2
	MOL000354	Dipeptidyl peptidase IV	DPP4
	MOL000354	Mitogen-activated protein kinase 14	MAPK14
	MOL000354	Glycogen synthase kinase-3 beta	GSK3B
	MOL000354	Heat shock protein HSP 90	HSP 90
	MOL000354	Cell division protein kinase 2	cdk-2
	MOL000354	Phosphatidylinositol-4,5-bisphosphate 3-kinase catalytic subunit, gamma isoform	PIK3CG
	MOL000354	mRNA of PKA Catalytic Subunit C-alpha	PRKACA
	MOL000354	Trypsin-1	PRSS1
	MOL000354	Proto-oncogene serine/threonine-protein kinase Pim-1	PIM1
	MOL000354	Cyclin-A2	CCNA2
	MOL000354	Nuclear receptor coactivator 2	NCOA2
	MOL000354	Calmodulin	CALM
	MOL000354	Glycogen phosphorylase, muscle form	PYGM
	MOL000354	Peroxisome proliferator activated receptor delta	PPARD
	MOL000354	Serine/threonine-protein kinase Chk1	CHEK1
	MOL000354	Aldose reductase	ALR
	MOL000354	Nuclear receptor coactivator 1	NCOA1
	MOL000354	Coagulation factor VII	F7
	MOL000354	Thrombin	F2
	MOL000354	Nitric-oxide synthase, endothelial	NOS3
	MOL000354	Acetylcholinesterase	ACHE
	MOL000354	Gamma-aminobutyric acid receptor subunit alpha-1	GABRA1
	MOL000354	Amine oxidase [flavin-containing] B	MAOB
	MOL000354	Glutamate receptor 2	GRIA2
	MOL000354	Cytochrome P450-cam	camC
	MOL000354	Transcription factor p65	RELA
	MOL000354	Xanthine dehydrogenase/oxidase	XDH
	MOL000354	Neutrophil cytosol factor 1	NCF1
	MOL000354	Oxidized low-density lipoprotein receptor 1	OLR1
	MOL000359	Progesterone receptor	PGR
	MOL000359	Nuclear receptor coactivator 2	NCOA2
	MOL000359	Mineralocorticoid receptor	NR3C2
	MOL000392	Nitric oxide synthase, inducible	NOS2
	MOL000392	Prostaglandin G/H synthase 1	PTGS1
	MOL000392	Muscarinic acetylcholine receptor M1	CHRM1
	MOL000392	Estrogen receptor	ESR1
	MOL000392	Androgen receptor	AR
	MOL000392	Peroxisome proliferator activated receptor gamma	PPARG
	MOL000392	Prostaglandin G/H synthase 2	PTGS2
	MOL000392	Retinoic acid receptor RXR-alpha	RXRA
	MOL000392	CGMP-inhibited 3',5'-cyclic phosphodiesterase A	PDE3A
	MOL000392	Alpha-1A adrenergic receptor	ADRA1A
	MOL000392	Sodium-dependent dopamine transporter	SLC6A3
	MOL000392	Beta-2 adrenergic receptor	ADRB2
	MOL000392	Sodium-dependent serotonin transporter	SLC6A4
	MOL000392	Estrogen receptor beta	ESR2
	MOL000392	Dipeptidyl peptidase IV	DPP4
	MOL000392	Mitogen-activated protein kinase 14	MAPK14
	MOL000392	Glycogen synthase kinase-3 beta	GSK3B
	MOL000392	Heat shock protein HSP 90	HSP 90
	MOL000392	Cell division protein kinase 2	cdk-2
	MOL000392	Amine oxidase [flavin-containing] B	MAOB
	MOL000392	Serine/threonine-protein kinase Chk1	CHEK1
	MOL000392	mRNA of PKA Catalytic Subunit C-alpha	PRKACA
	MOL000392	Trypsin-1	PRSS1
	MOL000392	Proto-oncogene serine/threonine-protein kinase Pim-1	PIM1
	MOL000392	Cyclin-A2	CCNA2
	MOL000392	Calmodulin	CALM
	MOL000392	cAMP-dependent protein kinase inhibitor alpha	PKIA
	MOL000392	Thrombin	F2
	MOL000392	Nitric-oxide synthase, endothelial	NOS3
	MOL000392	Acetylcholinesterase	ACHE
	MOL000392	Beta-lactamase	blaC
	MOL000392	Transcription factor AP-1	JUN
	MOL000392	Peroxisome proliferator-activated receptor gamma	PPARG
	MOL000392	Interleukin-4	IL4
	MOL000392	NAD-dependent deacetylase sirtuin-1	SIRT1
	MOL000392	ATP synthase subunit beta, mitochondrial	ATP5F1B
	MOL000392	NADH-ubiquinone oxidoreductase chain 6	MT-ND6
	MOL000392	3 beta-hydroxysteroid dehydrogenase/Delta 5-->4-isomerase type 2	HSD3B2
	MOL000392	3 beta-hydroxysteroid dehydrogenase/Delta 5-->4-isomerase type 1	HSD3B1
	MOL000417	Nitric oxide synthase, inducible	NOS2
	MOL000417	Prostaglandin G/H synthase 1	PTGS1
	MOL000417	Estrogen receptor	ESR1
	MOL000417	Androgen receptor	AR
	MOL000417	Peroxisome proliferator activated receptor gamma	PPARG
	MOL000417	Prostaglandin G/H synthase 2	PTGS2
	MOL000417	Retinoic acid receptor RXR-alpha	RXRA
	MOL000417	CGMP-inhibited 3',5'-cyclic phosphodiesterase A	PDE3A
	MOL000417	Estrogen receptor beta	ESR2
	MOL000417	Dipeptidyl peptidase IV	DPP4
	MOL000417	Mitogen-activated protein kinase 14	MAPK14
	MOL000417	Glycogen synthase kinase-3 beta	GSK3B
	MOL000417	Heat shock protein HSP 90	HSP 90
	MOL000417	Cell division protein kinase 2	cdk-2
	MOL000417	Serine/threonine-protein kinase Chk1	CHEK1
	MOL000417	mRNA of PKA Catalytic Subunit C-alpha	PRKACA
	MOL000417	Trypsin-1	PRSS1
	MOL000417	Proto-oncogene serine/threonine-protein kinase Pim-1	PIM1
	MOL000417	Cyclin-A2	CCNA2
	MOL000417	Nuclear receptor coactivator 2	NCOA2
	MOL000417	Calmodulin	CALM
	MOL000417	Beta-2 adrenergic receptor	ADRB2
	MOL000422	Nitric oxide synthase, inducible	NOS2
	MOL000422	Prostaglandin G/H synthase 1	PTGS1
	MOL000422	Androgen receptor	AR
	MOL000422	Peroxisome proliferator activated receptor gamma	PPARG
	MOL000422	Prostaglandin G/H synthase 2	PTGS2
	MOL000422	Heat shock protein HSP 90	HSP 90
	MOL000422	Phosphatidylinositol-4,5-bisphosphate 3-kinase catalytic subunit, gamma isoform	PIK3CG
	MOL000422	mRNA of PKA Catalytic Subunit C-alpha	PRKACA
	MOL000422	Nuclear receptor coactivator 2	NCOA2
	MOL000422	Dipeptidyl peptidase IV	DPP4
	MOL000422	Trypsin-1	PRSS1
	MOL000422	Progesterone receptor	PGR
	MOL000422	Thrombin	F2
	MOL000422	Muscarinic acetylcholine receptor M1	CHRM1
	MOL000422	Nitric-oxide synthase, endothelial	NOS3
	MOL000422	Gamma-aminobutyric-acid receptor alpha-2 subunit	GABRA2
	MOL000422	Acetylcholinesterase	ACHE
	MOL000422	Sodium-dependent noradrenaline transporter	SLC6A2
	MOL000422	Muscarinic acetylcholine receptor M2	CHRM2
	MOL000422	Alpha-1B adrenergic receptor	ADRA1B
	MOL000422	Gamma-aminobutyric acid receptor subunit alpha-1	GABRA1
	MOL000422	DNA topoisomerase II	TOP2
	MOL000422	Coagulation factor VII	F7
	MOL000422	Calmodulin	CALM
	MOL000422	Transcription factor p65	RELA
	MOL000422	Inhibitor of nuclear factor kappa-B kinase subunit beta	IKBKB
	MOL000422	RAC-alpha serine/threonine-protein kinase	AKT1
	MOL000422	Apoptosis regulator Bcl-2	BCL2
	MOL000422	Apoptosis regulator BAX	BAX
	MOL000422	Tumor necrosis factor	TNF
	MOL000422	Transcription factor AP-1	JUN
	MOL000422	Activator of 90 kDa heat shock protein ATPase homolog 1	AHSA1
	MOL000422	Caspase-3	CASP3
	MOL000422	Mitogen-activated protein kinase 8	MAPK8
	MOL000422	Xanthine dehydrogenase/oxidase	XDH
	MOL000422	Interstitial collagenase	MMP1
	MOL000422	Signal transducer and activator of transcription 1-alpha/beta	STAT1
	MOL000422	Cell division control protein 2 homolog	CRK2
	MOL000422	Peroxisome proliferator-activated receptor gamma	PPARG
	MOL000422	Heme oxygenase 1	HMOX1
	MOL000422	Cytochrome P450 3A4	CYP3A4
	MOL000422	Cytochrome P450 1A2	CYP1A2
	MOL000422	Cytochrome P450 1A1	CYP1A1
	MOL000422	Intercellular adhesion molecule 1	ICAM1
	MOL000422	E-selectin	SELE
	MOL000422	Vascular cell adhesion protein 1	VCAM1
	MOL000422	Nuclear receptor subfamily 1 group I member 2	NR1I2
	MOL000422	Cytochrome P450 1B1	CYP1B1
	MOL000422	Arachidonate 5-lipoxygenase	ALOX5
	MOL000422	Hyaluronan synthase 2	HAS2
	MOL000422	Glutathione S-transferase P	GSTP1
	MOL000422	Aryl hydrocarbon receptor	AHR
	MOL000422	26S proteasome non-ATPase regulatory subunit 3	PSMD3
	MOL000422	Solute carrier family 2, facilitated glucose transporter member 4	SLC2A4
	MOL000422	Nuclear receptor subfamily 1 group I member 3	NR1I3
	MOL000422	Insulin receptor	INSR
	MOL000422	Type I iodothyronine deiodinase	DIO1
	MOL000422	Serine/threonine-protein phosphatase 2B catalytic subunit alpha isoform	PPP3CA
	MOL000422	Peroxidase C1A	PRXC1A
	MOL000422	Glutathione S-transferase Mu 1	GSTM1
	MOL000422	Glutathione S-transferase Mu 2	GSTM2
	MOL000422	Aldo-keto reductase family 1 member C3	AKR1C3
	MOL000422	Antileukoproteinase	SLPI
	MOL000497	Nitric oxide synthase, inducible	NOS2
	MOL000497	Prostaglandin G/H synthase 1	PTGS1
	MOL000497	Muscarinic acetylcholine receptor M1	CHRM1
	MOL000497	Estrogen receptor	ESR1
	MOL000497	Androgen receptor	AR
	MOL000497	Sodium channel protein type 5 subunit alpha	SCN5A
	MOL000497	Peroxisome proliferator activated receptor gamma	PPARG
	MOL000497	Coagulation factor Xa	F10
	MOL000497	Prostaglandin G/H synthase 2	PTGS2
	MOL000497	Carbonic anhydrase II	CA2
	MOL000497	Alpha-1B adrenergic receptor	ADRA1B
	MOL000497	Sodium-dependent dopamine transporter	SLC6A3
	MOL000497	Estrogen receptor beta	ESR2
	MOL000497	Mitogen-activated protein kinase 14	MAPK14
	MOL000497	Glycogen synthase kinase-3 beta	GSK3B
	MOL000497	Heat shock protein HSP 90	HSP 90
	MOL000497	Cell division protein kinase 2	cdk-2
	MOL000497	Serine/threonine-protein kinase Chk1	CHEK1
	MOL000497	Proto-oncogene serine/threonine-protein kinase Pim-1	PIM1
	MOL000497	Cyclin-A2	CCNA2
	MOL000497	Calmodulin	CALM
	MOL000497	Beta-2 adrenergic receptor	ADRB2
	MOL000497	Nuclear receptor coactivator 2	NCOA2
	MOL000497	Transcription factor p65	RELA
	MOL000497	Signal transducer and activator of transcription 3	STAT3
	MOL000497	G1/S-specific cyclin-D1	CCND1
	MOL000497	Apoptosis regulator Bcl-2	BCL2
	MOL000497	Eukaryotic translation initiation factor 6	EIF6
	MOL000497	Mitogen-activated protein kinase 1	MAPK1
	MOL000497	Retinoblastoma-associated protein	RB1
	MOL000497	Cell division protein kinase 4	CDK4
	MOL000497	Fos-related antigen 2	FOSL2
	MOL000500	Nitric oxide synthase, inducible	NOS2
	MOL000500	Prostaglandin G/H synthase 1	PTGS1
	MOL000500	Muscarinic acetylcholine receptor M1	CHRM1
	MOL000500	Estrogen receptor	ESR1
	MOL000500	Androgen receptor	AR
	MOL000500	Sodium channel protein type 5 subunit alpha	SCN5A
	MOL000500	Peroxisome proliferator activated receptor gamma	PPARG
	MOL000500	Prostaglandin G/H synthase 2	PTGS2
	MOL000500	Muscarinic acetylcholine receptor M4	CHRM4
	MOL000500	Retinoic acid receptor RXR-alpha	RXRA
	MOL000500	CGMP-inhibited 3',5'-cyclic phosphodiesterase A	PDE3A
	MOL000500	5-hydroxytryptamine 2A receptor	HTR2A
	MOL000500	Alpha-1A adrenergic receptor	ADRA1A
	MOL000500	Alpha-1B adrenergic receptor	ADRA1B
	MOL000500	Sodium-dependent dopamine transporter	SLC6A3
	MOL000500	Beta-2 adrenergic receptor	ADRB2
	MOL000500	Sodium-dependent serotonin transporter	SLC6A4
	MOL000500	Estrogen receptor beta	ESR2
	MOL000500	Dipeptidyl peptidase IV	DPP4
	MOL000500	Mitogen-activated protein kinase 14	MAPK14
	MOL000500	Glycogen synthase kinase-3 beta	GSK3B
	MOL000500	Heat shock protein HSP 90	HSP 90
	MOL000500	Cell division protein kinase 2	cdk-2
	MOL000500	Serine/threonine-protein kinase Chk1	CHEK1
	MOL000500	mRNA of PKA Catalytic Subunit C-alpha	PRKACA
	MOL000500	Trypsin-1	PRSS1
	MOL000500	Proto-oncogene serine/threonine-protein kinase Pim-1	PIM1
	MOL000500	Cyclin-A2	CCNA2
	MOL000500	cAMP-dependent protein kinase inhibitor alpha	PKIA
	MOL000500	Calmodulin	CALM
	MOL002311	Nitric oxide synthase, inducible	NOS2
	MOL002311	Estrogen receptor	ESR1
	MOL002311	Peroxisome proliferator activated receptor gamma	PPARG
	MOL002311	Prostaglandin G/H synthase 2	PTGS2
	MOL002311	Vascular endothelial growth factor receptor 2	KDR
	MOL002311	Mitogen-activated protein kinase 14	MAPK14
	MOL002311	Glycogen synthase kinase-3 beta	GSK3B
	MOL002311	Serine/threonine-protein kinase Chk1	CHEK1
	MOL002311	Proto-oncogene serine/threonine-protein kinase Pim-1	PIM1
	MOL002311	Cyclin-A2	CCNA2
	MOL002311	Thrombin	F2
	MOL002565	Nitric oxide synthase, inducible	NOS2
	MOL002565	Prostaglandin G/H synthase 1	PTGS1
	MOL002565	Dopamine D1 receptor	DRD1
	MOL002565	Muscarinic acetylcholine receptor M3	CHRM3
	MOL002565	Muscarinic acetylcholine receptor M1	CHRM1
	MOL002565	Estrogen receptor	ESR1
	MOL002565	Sodium channel protein type 5 subunit alpha	SCN5A
	MOL002565	Muscarinic acetylcholine receptor M5	CHRM5
	MOL002565	Prostaglandin G/H synthase 2	PTGS2
	MOL002565	Muscarinic acetylcholine receptor M4	CHRM4
	MOL002565	Retinoic acid receptor RXR-alpha	RXRA
	MOL002565	5-hydroxytryptamine 2A receptor	HTR2A
	MOL002565	Alpha-1A adrenergic receptor	ADRA1A
	MOL002565	Muscarinic acetylcholine receptor M2	CHRM2
	MOL002565	Alpha-1B adrenergic receptor	ADRA1B
	MOL002565	Sodium-dependent dopamine transporter	SLC6A3
	MOL002565	Beta-2 adrenergic receptor	ADRB2
	MOL002565	Sodium-dependent serotonin transporter	SLC6A4
	MOL002565	Mu-type opioid receptor	OPRM1
	MOL002565	Estrogen receptor beta	ESR2
	MOL002565	Dipeptidyl peptidase IV	DPP4
	MOL002565	Mitogen-activated protein kinase 10	MAPK10
	MOL002565	Heat shock protein HSP 90	HSP 90
	MOL002565	Cell division protein kinase 2	cdk-2
	MOL002565	Phosphatidylinositol-4,5-bisphosphate 3-kinase catalytic subunit, gamma isoform	PIK3CG
	MOL002565	Neuronal acetylcholine receptor protein, alpha-7 chain	CHRNA7
	MOL002565	mRNA of PKA Catalytic Subunit C-alpha	PRKACA
	MOL002565	Trypsin-1	PRSS1
	MOL002565	Proto-oncogene serine/threonine-protein kinase Pim-1	PIM1
	MOL002565	Cyclin-A2	CCNA2
	MOL002565	Calmodulin	CALM
	MOL002565	Delta-type opioid receptor	OPRD1
	MOL002565	CGMP-inhibited 3',5'-cyclic phosphodiesterase A	PDE3A
	MOL002565	Alpha-1D adrenergic receptor	ADRA1D
	MOL003656	Nitric oxide synthase, inducible	NOS2
	MOL003656	Thrombin	F2
	MOL003656	Estrogen receptor	ESR1
	MOL003656	Androgen receptor	AR
	MOL003656	Sodium channel protein type 5 subunit alpha	SCN5A
	MOL003656	Peroxisome proliferator activated receptor gamma	PPARG
	MOL003656	Coagulation factor Xa	F10
	MOL003656	Prostaglandin G/H synthase 2	PTGS2
	MOL003656	DNA topoisomerase II	TOP2
	MOL003656	Estrogen receptor beta	ESR2
	MOL003656	Dipeptidyl peptidase IV	DPP4
	MOL003656	Mitogen-activated protein kinase 14	MAPK14
	MOL003656	Glycogen synthase kinase-3 beta	GSK3B
	MOL003656	Heat shock protein HSP 90	HSP 90
	MOL003656	Cell division protein kinase 2	cdk-2
	MOL003656	Serine/threonine-protein kinase Chk1	CHEK1
	MOL003656	Trypsin-1	PRSS1
	MOL003656	Proto-oncogene serine/threonine-protein kinase Pim-1	PIM1
	MOL003656	Cyclin-A2	CCNA2
	MOL003656	Nuclear receptor coactivator 2	NCOA2
	MOL003656	Calmodulin	CALM
	MOL003896	Nitric oxide synthase, inducible	NOS2
	MOL003896	Prostaglandin G/H synthase 1	PTGS1
	MOL003896	Dopamine D1 receptor	DRD1
	MOL003896	Muscarinic acetylcholine receptor M3	CHRM3
	MOL003896	Thrombin	F2
	MOL003896	Muscarinic acetylcholine receptor M1	CHRM1
	MOL003896	Estrogen receptor	ESR1
	MOL003896	Androgen receptor	AR
	MOL003896	Beta-1 adrenergic receptor	ADRB1
	MOL003896	Sodium channel protein type 5 subunit alpha	SCN5A
	MOL003896	Peroxisome proliferator activated receptor gamma	PPARG
	MOL003896	Prostaglandin G/H synthase 2	PTGS2
	MOL003896	Retinoic acid receptor RXR-alpha	RXRA
	MOL003896	Acetylcholinesterase	ACHE
	MOL003896	CGMP-inhibited 3',5'-cyclic phosphodiesterase A	PDE3A
	MOL003896	Alpha-1B adrenergic receptor	ADRA1B
	MOL003896	Sodium-dependent dopamine transporter	SLC6A3
	MOL003896	Beta-2 adrenergic receptor	ADRB2
	MOL003896	Alpha-1D adrenergic receptor	ADRA1D
	MOL003896	Sodium-dependent serotonin transporter	SLC6A4
	MOL003896	Estrogen receptor beta	ESR2
	MOL003896	Gamma-aminobutyric acid receptor subunit alpha-1	GABRA1
	MOL003896	Dipeptidyl peptidase IV	DPP4
	MOL003896	Mitogen-activated protein kinase 14	MAPK14
	MOL003896	Glycogen synthase kinase-3 beta	GSK3B
	MOL003896	Heat shock protein HSP 90	HSP 90
	MOL003896	Cell division protein kinase 2	cdk-2
	MOL003896	Leukotriene A-4 hydrolase	LTA4H
	MOL003896	Amine oxidase [flavin-containing] B	MAOB
	MOL003896	Neuronal acetylcholine receptor protein, alpha-7 chain	CHRNA7
	MOL003896	Serine/threonine-protein kinase Chk1	CHEK1
	MOL003896	mRNA of PKA Catalytic Subunit C-alpha	PRKACA
	MOL003896	Ig gamma-1 chain C region	IGHG1
	MOL003896	Trypsin-1	PRSS1
	MOL003896	Proto-oncogene serine/threonine-protein kinase Pim-1	PIM1
	MOL003896	Cyclin-A2	CCNA2
	MOL003896	Nuclear receptor coactivator 1	NCOA1
	MOL003896	cAMP-dependent protein kinase inhibitor alpha	PKIA
	MOL003896	Calmodulin	CALM
	MOL003896	Muscarinic acetylcholine receptor M5	CHRM5
	MOL003896	Nitric-oxide synthase, endothelial	NOS3
	MOL003896	Mu-type opioid receptor	OPRM1
	MOL003896	Nuclear receptor coactivator 2	NCOA2
	MOL004328	Prostaglandin G/H synthase 1	PTGS1
	MOL004328	Estrogen receptor	ESR1
	MOL004328	Prostaglandin G/H synthase 2	PTGS2
	MOL004328	Heat shock protein HSP 90	HSP 90
	MOL004328	Beta-lactamase	blaC
	MOL004328	mRNA of PKA Catalytic Subunit C-alpha	PRKACA
	MOL004328	Phosphatidylinositol-4,5-bisphosphate 3-kinase catalytic subunit, gamma isoform	PIK3CG
	MOL004328	Transcription factor p65	RELA
	MOL004328	RAC-alpha serine/threonine-protein kinase	AKT1
	MOL004328	Apoptosis regulator Bcl-2	BCL2
	MOL004328	Mitogen-activated protein kinase 3	MAPK3
	MOL004328	Mitogen-activated protein kinase 1	MAPK1
	MOL004328	Caspase-3	CASP3
	MOL004328	Fatty acid synthase	FASN
	MOL004328	Low-density lipoprotein receptor	LDLR
	MOL004328	Bcl2 antagonist of cell death	BAD
	MOL004328	Superoxide dismutase [Cu-Zn]	SOD1
	MOL004328	Catalase	CAT
	MOL004328	Peroxisome proliferator-activated receptor gamma	PPARG
	MOL004328	Microsomal triglyceride transfer protein large subunit	MTTP
	MOL004328	Apolipoprotein B-100	APOB
	MOL004328	Phospholipase B1, membrane-associated	PLB1
	MOL004328	3-hydroxy-3-methylglutaryl-coenzyme A reductase	HMGCR
	MOL004328	Cytochrome P450 19A1	CYP19A1
	MOL004328	Glutathione S-transferase P	GSTP1
	MOL004328	UDP-glucuronosyltransferase 1-1	UGT1A1
	MOL004328	Peroxisome proliferator-activated receptor alpha	PPARA
	MOL004328	Sterol regulatory element-binding protein 1	SREBF1
	MOL004328	Glutathione reductase, mitochondrial	GSR
	MOL004328	Multidrug resistance-associated protein 1	ABCC1
	MOL004328	Adiponectin	ADIPOQ
	MOL004328	Sterol O-acyltransferase 2	SOAT2
	MOL004328	Aldo-keto reductase family 1 member C1	AKR1C1
	MOL004328	Aspartate aminotransferase, cytoplasmic	GOT1
	MOL004328	4-aminobutyrate aminotransferase, mitochondrial	ABAT
	MOL004328	Liver carboxylesterase 1	CES1
	MOL004328	Sterol O-acyltransferase 1	SOAT1
	MOL004805	Nitric oxide synthase, inducible	NOS2
	MOL004805	Potassium voltage-gated channel subfamily H member 2	KCNH2
	MOL004805	Estrogen receptor	ESR1
	MOL004805	Androgen receptor	AR
	MOL004805	Peroxisome proliferator activated receptor gamma	PPARG
	MOL004805	Coagulation factor Xa	F10
	MOL004805	Prostaglandin G/H synthase 2	PTGS2
	MOL004805	Estrogen receptor beta	ESR2
	MOL004805	Mitogen-activated protein kinase 14	MAPK14
	MOL004805	Glycogen synthase kinase-3 beta	GSK3B
	MOL004805	Proto-oncogene serine/threonine-protein kinase Pim-1	PIM1
	MOL004805	Calmodulin	CALM
	MOL004806	Nitric oxide synthase, inducible	NOS2
	MOL004806	Potassium voltage-gated channel subfamily H member 2	KCNH2
	MOL004806	Estrogen receptor	ESR1
	MOL004806	Sodium channel protein type 5 subunit alpha	SCN5A
	MOL004806	Coagulation factor Xa	F10
	MOL004806	Prostaglandin G/H synthase 2	PTGS2
	MOL004806	Estrogen receptor beta	ESR2
	MOL004806	Beta-secretase	BACE1
	MOL004806	Proto-oncogene serine/threonine-protein kinase Pim-1	PIM1
	MOL004806	Calmodulin	CALM
	MOL004808	Nitric oxide synthase, inducible	NOS2
	MOL004808	Thrombin	F2
	MOL004808	Estrogen receptor	ESR1
	MOL004808	Androgen receptor	AR
	MOL004808	Peroxisome proliferator activated receptor gamma	PPARG
	MOL004808	Coagulation factor Xa	F10
	MOL004808	Prostaglandin G/H synthase 2	PTGS2
	MOL004808	Coagulation factor VII	F7
	MOL004808	Vascular endothelial growth factor receptor 2	KDR
	MOL004808	Acetylcholinesterase	ACHE
	MOL004808	DNA topoisomerase II	TOP2
	MOL004808	Estrogen receptor beta	ESR2
	MOL004808	Dipeptidyl peptidase IV	DPP4
	MOL004808	Glycogen synthase kinase-3 beta	GSK3B
	MOL004808	Heat shock protein HSP 90	HSP 90
	MOL004808	Cell division protein kinase 2	cdk-2
	MOL004808	Trypsin-1	PRSS1
	MOL004808	Proto-oncogene serine/threonine-protein kinase Pim-1	PIM1
	MOL004808	Cyclin-A2	CCNA2
	MOL004808	Nuclear receptor coactivator 2	NCOA2
	MOL004808	Calmodulin	CALM
	MOL004810	Nitric oxide synthase, inducible	NOS2
	MOL004810	Prostaglandin G/H synthase 1	PTGS1
	MOL004810	Estrogen receptor	ESR1
	MOL004810	Androgen receptor	AR
	MOL004810	Sodium channel protein type 5 subunit alpha	SCN5A
	MOL004810	Peroxisome proliferator activated receptor gamma	PPARG
	MOL004810	Coagulation factor Xa	F10
	MOL004810	Prostaglandin G/H synthase 2	PTGS2
	MOL004810	DNA topoisomerase II	TOP2
	MOL004810	Estrogen receptor beta	ESR2
	MOL004810	Mitogen-activated protein kinase 14	MAPK14
	MOL004810	Glycogen synthase kinase-3 beta	GSK3B
	MOL004810	Heat shock protein HSP 90	HSP 90
	MOL004810	Cell division protein kinase 2	cdk-2
	MOL004810	Trypsin-1	PRSS1
	MOL004810	Proto-oncogene serine/threonine-protein kinase Pim-1	PIM1
	MOL004810	Cyclin-A2	CCNA2
	MOL004810	Calmodulin	CALM
	MOL004811	Nitric oxide synthase, inducible	NOS2
	MOL004811	Thrombin	F2
	MOL004811	Potassium voltage-gated channel subfamily H member 2	KCNH2
	MOL004811	Estrogen receptor	ESR1
	MOL004811	Androgen receptor	AR
	MOL004811	Sodium channel protein type 5 subunit alpha	SCN5A
	MOL004811	Peroxisome proliferator activated receptor gamma	PPARG
	MOL004811	Coagulation factor Xa	F10
	MOL004811	Prostaglandin G/H synthase 2	PTGS2
	MOL004811	Retinoic acid receptor RXR-alpha	RXRA
	MOL004811	Acetylcholinesterase	ACHE
	MOL004811	DNA topoisomerase II	TOP2
	MOL004811	Estrogen receptor beta	ESR2
	MOL004811	Dipeptidyl peptidase IV	DPP4
	MOL004811	Mitogen-activated protein kinase 14	MAPK14
	MOL004811	Glycogen synthase kinase-3 beta	GSK3B
	MOL004811	Heat shock protein HSP 90	HSP 90
	MOL004811	Cell division protein kinase 2	cdk-2
	MOL004811	Serine/threonine-protein kinase Chk1	CHEK1
	MOL004811	Trypsin-1	PRSS1
	MOL004811	Proto-oncogene serine/threonine-protein kinase Pim-1	PIM1
	MOL004811	Cyclin-A2	CCNA2
	MOL004811	Nuclear receptor coactivator 2	NCOA2
	MOL004811	Calmodulin	CALM
	MOL004814	Nitric oxide synthase, inducible	NOS2
	MOL004814	Estrogen receptor	ESR1
	MOL004814	Androgen receptor	AR
	MOL004814	Prostaglandin G/H synthase 2	PTGS2
	MOL004814	Estrogen receptor beta	ESR2
	MOL004814	Mitogen-activated protein kinase 14	MAPK14
	MOL004814	Glycogen synthase kinase-3 beta	GSK3B
	MOL004814	Heat shock protein HSP 90	HSP 90
	MOL004814	Cell division protein kinase 2	cdk-2
	MOL004814	Phosphatidylinositol-4,5-bisphosphate 3-kinase catalytic subunit, gamma isoform	PIK3CG
	MOL004814	Serine/threonine-protein kinase Chk1	CHEK1
	MOL004814	mRNA of PKA Catalytic Subunit C-alpha	PRKACA
	MOL004814	Proto-oncogene serine/threonine-protein kinase Pim-1	PIM1
	MOL004815	Nitric oxide synthase, inducible	NOS2
	MOL004815	Prostaglandin G/H synthase 1	PTGS1
	MOL004815	Estrogen receptor	ESR1
	MOL004815	Androgen receptor	AR
	MOL004815	Sodium channel protein type 5 subunit alpha	SCN5A
	MOL004815	Peroxisome proliferator activated receptor gamma	PPARG
	MOL004815	Coagulation factor Xa	F10
	MOL004815	Prostaglandin G/H synthase 2	PTGS2
	MOL004815	Carbonic anhydrase II	CA2
	MOL004815	Retinoic acid receptor RXR-alpha	RXRA
	MOL004815	Alpha-1B adrenergic receptor	ADRA1B
	MOL004815	Estrogen receptor beta	ESR2
	MOL004815	Mitogen-activated protein kinase 14	MAPK14
	MOL004815	Glycogen synthase kinase-3 beta	GSK3B
	MOL004815	Cell division protein kinase 2	cdk-2
	MOL004815	Serine/threonine-protein kinase Chk1	CHEK1
	MOL004815	Proto-oncogene serine/threonine-protein kinase Pim-1	PIM1
	MOL004815	Cyclin-A2	CCNA2
	MOL004815	Nuclear receptor coactivator 2	NCOA2
	MOL004815	Calmodulin	CALM
	MOL004820	Nitric oxide synthase, inducible	NOS2
	MOL004820	Prostaglandin G/H synthase 1	PTGS1
	MOL004820	Estrogen receptor	ESR1
	MOL004820	Androgen receptor	AR
	MOL004820	Sodium channel protein type 5 subunit alpha	SCN5A
	MOL004820	Peroxisome proliferator activated receptor gamma	PPARG
	MOL004820	Coagulation factor Xa	F10
	MOL004820	Prostaglandin G/H synthase 2	PTGS2
	MOL004820	Retinoic acid receptor RXR-alpha	RXRA
	MOL004820	DNA topoisomerase II	TOP2
	MOL004820	Estrogen receptor beta	ESR2
	MOL004820	Mitogen-activated protein kinase 14	MAPK14
	MOL004820	Glycogen synthase kinase-3 beta	GSK3B
	MOL004820	Cell division protein kinase 2	cdk-2
	MOL004820	Serine/threonine-protein kinase Chk1	CHEK1
	MOL004820	Trypsin-1	PRSS1
	MOL004820	Proto-oncogene serine/threonine-protein kinase Pim-1	PIM1
	MOL004820	Cyclin-A2	CCNA2
	MOL004820	Nuclear receptor coactivator 2	NCOA2
	MOL004820	Nuclear receptor coactivator 1	NCOA1
	MOL004820	Calmodulin	CALM
	MOL004824	Nitric oxide synthase, inducible	NOS2
	MOL004824	Thrombin	F2
	MOL004824	Estrogen receptor	ESR1
	MOL004824	Androgen receptor	AR
	MOL004824	Peroxisome proliferator activated receptor gamma	PPARG
	MOL004824	Coagulation factor Xa	F10
	MOL004824	Prostaglandin G/H synthase 2	PTGS2
	MOL004824	Coagulation factor VII	F7
	MOL004824	Vascular endothelial growth factor receptor 2	KDR
	MOL004824	Acetylcholinesterase	ACHE
	MOL004824	DNA topoisomerase II	TOP2
	MOL004824	Estrogen receptor beta	ESR2
	MOL004824	Dipeptidyl peptidase IV	DPP4
	MOL004824	Mitogen-activated protein kinase 14	MAPK14
	MOL004824	Glycogen synthase kinase-3 beta	GSK3B
	MOL004824	Cell division protein kinase 2	cdk-2
	MOL004824	Serine/threonine-protein kinase Chk1	CHEK1
	MOL004824	Trypsin-1	PRSS1
	MOL004824	Proto-oncogene serine/threonine-protein kinase Pim-1	PIM1
	MOL004824	Cyclin-A2	CCNA2
	MOL004824	Calmodulin	CALM
	MOL004827	Nitric oxide synthase, inducible	NOS2
	MOL004827	Thrombin	F2
	MOL004827	Estrogen receptor	ESR1
	MOL004827	Androgen receptor	AR
	MOL004827	Sodium channel protein type 5 subunit alpha	SCN5A
	MOL004827	Peroxisome proliferator activated receptor gamma	PPARG
	MOL004827	Coagulation factor Xa	F10
	MOL004827	Prostaglandin G/H synthase 2	PTGS2
	MOL004827	Coagulation factor VII	F7
	MOL004827	Acetylcholinesterase	ACHE
	MOL004827	DNA topoisomerase II	TOP2
	MOL004827	Glycogen synthase kinase-3 beta	GSK3B
	MOL004827	Heat shock protein HSP 90	HSP 90
	MOL004827	Cell division protein kinase 2	cdk-2
	MOL004827	Serine/threonine-protein kinase Chk1	CHEK1
	MOL004827	Trypsin-1	PRSS1
	MOL004827	Calmodulin	CALM
	MOL004828	Nitric oxide synthase, inducible	NOS2
	MOL004828	Prostaglandin G/H synthase 1	PTGS1
	MOL004828	Thrombin	F2
	MOL004828	Estrogen receptor	ESR1
	MOL004828	Androgen receptor	AR
	MOL004828	Sodium channel protein type 5 subunit alpha	SCN5A
	MOL004828	Peroxisome proliferator activated receptor gamma	PPARG
	MOL004828	Coagulation factor Xa	F10
	MOL004828	Prostaglandin G/H synthase 2	PTGS2
	MOL004828	Nitric-oxide synthase, endothelial	NOS3
	MOL004828	Coagulation factor VII	F7
	MOL004828	Vascular endothelial growth factor receptor 2	KDR
	MOL004828	Retinoic acid receptor RXR-alpha	RXRA
	MOL004828	CGMP-inhibited 3',5'-cyclic phosphodiesterase A	PDE3A
	MOL004828	DNA topoisomerase II	TOP2
	MOL004828	Dipeptidyl peptidase IV	DPP4
	MOL004828	Mitogen-activated protein kinase 14	MAPK14
	MOL004828	Glycogen synthase kinase-3 beta	GSK3B
	MOL004828	Heat shock protein HSP 90	HSP 90
	MOL004828	Cell division protein kinase 2	cdk-2
	MOL004828	Serine/threonine-protein kinase Chk1	CHEK1
	MOL004828	Ig gamma-1 chain C region	IGHG1
	MOL004828	Trypsin-1	PRSS1
	MOL004828	Proto-oncogene serine/threonine-protein kinase Pim-1	PIM1
	MOL004828	Cyclin-A2	CCNA2
	MOL004828	Calmodulin	CALM
	MOL004829	Prostaglandin G/H synthase 1	PTGS1
	MOL004829	Estrogen receptor	ESR1
	MOL004829	Sodium channel protein type 5 subunit alpha	SCN5A
	MOL004829	Coagulation factor Xa	F10
	MOL004829	Prostaglandin G/H synthase 2	PTGS2
	MOL004829	Nitric-oxide synthase, endothelial	NOS3
	MOL004829	Coagulation factor VII	F7
	MOL004829	Retinoic acid receptor RXR-alpha	RXRA
	MOL004829	CGMP-inhibited 3',5'-cyclic phosphodiesterase A	PDE3A
	MOL004829	Alpha-1B adrenergic receptor	ADRA1B
	MOL004829	DNA topoisomerase II	TOP2
	MOL004829	Heat shock protein HSP 90	HSP 90
	MOL004829	Ig gamma-1 chain C region	IGHG1
	MOL004829	Nuclear receptor coactivator 1	NCOA1
	MOL004829	Calmodulin	CALM
	MOL004833	Nitric oxide synthase, inducible	NOS2
	MOL004833	Muscarinic acetylcholine receptor M1	CHRM1
	MOL004833	Estrogen receptor	ESR1
	MOL004833	Androgen receptor	AR
	MOL004833	Sodium channel protein type 5 subunit alpha	SCN5A
	MOL004833	Peroxisome proliferator activated receptor gamma	PPARG
	MOL004833	Coagulation factor Xa	F10
	MOL004833	Prostaglandin G/H synthase 2	PTGS2
	MOL004833	Retinoic acid receptor RXR-alpha	RXRA
	MOL004833	Acetylcholinesterase	ACHE
	MOL004833	Alpha-1B adrenergic receptor	ADRA1B
	MOL004833	Beta-2 adrenergic receptor	ADRB2
	MOL004833	Estrogen receptor beta	ESR2
	MOL004833	Mitogen-activated protein kinase 14	MAPK14
	MOL004833	Glycogen synthase kinase-3 beta	GSK3B
	MOL004833	Cell division protein kinase 2	cdk-2
	MOL004833	Serine/threonine-protein kinase Chk1	CHEK1
	MOL004833	Trypsin-1	PRSS1
	MOL004833	Proto-oncogene serine/threonine-protein kinase Pim-1	PIM1
	MOL004833	Cyclin-A2	CCNA2
	MOL004833	Nuclear receptor coactivator 1	NCOA1
	MOL004833	Calmodulin	CALM
	MOL004835	Nitric oxide synthase, inducible	NOS2
	MOL004835	Prostaglandin G/H synthase 1	PTGS1
	MOL004835	Muscarinic acetylcholine receptor M1	CHRM1
	MOL004835	Estrogen receptor	ESR1
	MOL004835	Androgen receptor	AR
	MOL004835	Sodium channel protein type 5 subunit alpha	SCN5A
	MOL004835	Peroxisome proliferator activated receptor gamma	PPARG
	MOL004835	Prostaglandin G/H synthase 2	PTGS2
	MOL004835	Carbonic anhydrase II	CA2
	MOL004835	CGMP-inhibited 3',5'-cyclic phosphodiesterase A	PDE3A
	MOL004835	Alpha-1B adrenergic receptor	ADRA1B
	MOL004835	Sodium-dependent dopamine transporter	SLC6A3
	MOL004835	Beta-2 adrenergic receptor	ADRB2
	MOL004835	Sodium-dependent serotonin transporter	SLC6A4
	MOL004835	Estrogen receptor beta	ESR2
	MOL004835	Mitogen-activated protein kinase 14	MAPK14
	MOL004835	Glycogen synthase kinase-3 beta	GSK3B
	MOL004835	Heat shock protein HSP 90	HSP 90
	MOL004835	Cell division protein kinase 2	cdk-2
	MOL004835	Leukotriene A-4 hydrolase	LTA4H
	MOL004835	Amine oxidase [flavin-containing] B	MAOB
	MOL004835	Serine/threonine-protein kinase Chk1	CHEK1
	MOL004835	mRNA of PKA Catalytic Subunit C-alpha	PRKACA
	MOL004835	Cyclin-A2	CCNA2
	MOL004835	Nuclear receptor coactivator 1	NCOA1
	MOL004835	cAMP-dependent protein kinase inhibitor alpha	PKIA
	MOL004835	Calmodulin	CALM
	MOL004838	Nitric oxide synthase, inducible	NOS2
	MOL004838	Estrogen receptor	ESR1
	MOL004838	Prostaglandin G/H synthase 2	PTGS2
	MOL004838	Retinoic acid receptor RXR-alpha	RXRA
	MOL004838	Heat shock protein HSP 90	HSP 90
	MOL004838	Phosphatidylinositol-4,5-bisphosphate 3-kinase catalytic subunit, gamma isoform	PIK3CG
	MOL004841	Nitric oxide synthase, inducible	NOS2
	MOL004841	Prostaglandin G/H synthase 1	PTGS1
	MOL004841	Estrogen receptor	ESR1
	MOL004841	Androgen receptor	AR
	MOL004841	Peroxisome proliferator activated receptor gamma	PPARG
	MOL004841	Prostaglandin G/H synthase 2	PTGS2
	MOL004841	Carbonic anhydrase II	CA2
	MOL004841	CGMP-inhibited 3',5'-cyclic phosphodiesterase A	PDE3A
	MOL004841	Beta-2 adrenergic receptor	ADRB2
	MOL004841	Estrogen receptor beta	ESR2
	MOL004841	Mitogen-activated protein kinase 14	MAPK14
	MOL004841	Glycogen synthase kinase-3 beta	GSK3B
	MOL004841	Heat shock protein HSP 90	HSP 90
	MOL004841	Cell division protein kinase 2	cdk-2
	MOL004841	Serine/threonine-protein kinase Chk1	CHEK1
	MOL004841	mRNA of PKA Catalytic Subunit C-alpha	PRKACA
	MOL004841	Proto-oncogene serine/threonine-protein kinase Pim-1	PIM1
	MOL004841	Cyclin-A2	CCNA2
	MOL004841	Calmodulin	CALM
	MOL004849	Nitric oxide synthase, inducible	NOS2
	MOL004849	Thrombin	F2
	MOL004849	Potassium voltage-gated channel subfamily H member 2	KCNH2
	MOL004849	Estrogen receptor	ESR1
	MOL004849	Androgen receptor	AR
	MOL004849	Peroxisome proliferator activated receptor gamma	PPARG
	MOL004849	Coagulation factor Xa	F10
	MOL004849	Prostaglandin G/H synthase 2	PTGS2
	MOL004849	Coagulation factor VII	F7
	MOL004849	Vascular endothelial growth factor receptor 2	KDR
	MOL004849	DNA topoisomerase II	TOP2
	MOL004849	Estrogen receptor beta	ESR2
	MOL004849	Dipeptidyl peptidase IV	DPP4
	MOL004849	Mitogen-activated protein kinase 14	MAPK14
	MOL004849	Glycogen synthase kinase-3 beta	GSK3B
	MOL004849	Heat shock protein HSP 90	HSP 90
	MOL004849	Cell division protein kinase 2	cdk-2
	MOL004849	Serine/threonine-protein kinase Chk1	CHEK1
	MOL004849	Trypsin-1	PRSS1
	MOL004849	Proto-oncogene serine/threonine-protein kinase Pim-1	PIM1
	MOL004849	Nuclear receptor coactivator 2	NCOA2
	MOL004849	Nuclear receptor coactivator 1	NCOA1
	MOL004849	Calmodulin	CALM
	MOL004855	Nitric oxide synthase, inducible	NOS2
	MOL004855	Thrombin	F2
	MOL004855	Potassium voltage-gated channel subfamily H member 2	KCNH2
	MOL004855	Estrogen receptor	ESR1
	MOL004855	Androgen receptor	AR
	MOL004855	Peroxisome proliferator activated receptor gamma	PPARG
	MOL004855	Coagulation factor Xa	F10
	MOL004855	Prostaglandin G/H synthase 2	PTGS2
	MOL004855	Vascular endothelial growth factor receptor 2	KDR
	MOL004855	DNA topoisomerase II	TOP2
	MOL004855	Serine/threonine-protein kinase Chk1	CHEK1
	MOL004855	Trypsin-1	PRSS1
	MOL004855	Proto-oncogene serine/threonine-protein kinase Pim-1	PIM1
	MOL004855	Nuclear receptor coactivator 2	NCOA2
	MOL004855	Calmodulin	CALM
	MOL004856	Nitric oxide synthase, inducible	NOS2
	MOL004856	Thrombin	F2
	MOL004856	Estrogen receptor	ESR1
	MOL004856	Androgen receptor	AR
	MOL004856	Sodium channel protein type 5 subunit alpha	SCN5A
	MOL004856	Peroxisome proliferator activated receptor gamma	PPARG
	MOL004856	Coagulation factor Xa	F10
	MOL004856	Prostaglandin G/H synthase 2	PTGS2
	MOL004856	Acetylcholinesterase	ACHE
	MOL004856	DNA topoisomerase II	TOP2
	MOL004856	Estrogen receptor beta	ESR2
	MOL004856	Dipeptidyl peptidase IV	DPP4
	MOL004856	Glycogen synthase kinase-3 beta	GSK3B
	MOL004856	Heat shock protein HSP 90	HSP 90
	MOL004856	Serine/threonine-protein kinase Chk1	CHEK1
	MOL004856	Trypsin-1	PRSS1
	MOL004856	Proto-oncogene serine/threonine-protein kinase Pim-1	PIM1
	MOL004856	Cyclin-A2	CCNA2
	MOL004856	Nuclear receptor coactivator 2	NCOA2
	MOL004856	Calmodulin	CALM
	MOL004857	Nitric oxide synthase, inducible	NOS2
	MOL004857	Thrombin	F2
	MOL004857	Estrogen receptor	ESR1
	MOL004857	Androgen receptor	AR
	MOL004857	Peroxisome proliferator activated receptor gamma	PPARG
	MOL004857	Coagulation factor Xa	F10
	MOL004857	Prostaglandin G/H synthase 2	PTGS2
	MOL004857	Coagulation factor VII	F7
	MOL004857	Vascular endothelial growth factor receptor 2	KDR
	MOL004857	Alpha-1B adrenergic receptor	ADRA1B
	MOL004857	Beta-2 adrenergic receptor	ADRB2
	MOL004857	DNA topoisomerase II	TOP2
	MOL004857	Estrogen receptor beta	ESR2
	MOL004857	Dipeptidyl peptidase IV	DPP4
	MOL004857	Glycogen synthase kinase-3 beta	GSK3B
	MOL004857	Heat shock protein HSP 90	HSP 90
	MOL004857	Serine/threonine-protein kinase Chk1	CHEK1
	MOL004857	Trypsin-1	PRSS1
	MOL004857	Proto-oncogene serine/threonine-protein kinase Pim-1	PIM1
	MOL004857	Cyclin-A2	CCNA2
	MOL004857	Nuclear receptor coactivator 2	NCOA2
	MOL004857	Calmodulin	CALM
	MOL004863	Nitric oxide synthase, inducible	NOS2
	MOL004863	Thrombin	F2
	MOL004863	Estrogen receptor	ESR1
	MOL004863	Androgen receptor	AR
	MOL004863	Peroxisome proliferator activated receptor gamma	PPARG
	MOL004863	Coagulation factor Xa	F10
	MOL004863	Prostaglandin G/H synthase 2	PTGS2
	MOL004863	mRNA of Protein-tyrosine phosphatase, non-receptor type 1	PTPN1
	MOL004863	Mitogen-activated protein kinase 14	MAPK14
	MOL004863	Glycogen synthase kinase-3 beta	GSK3B
	MOL004863	Heat shock protein HSP 90	HSP 90
	MOL004863	Cell division protein kinase 2	cdk-2
	MOL004863	Serine/threonine-protein kinase Chk1	CHEK1
	MOL004863	Trypsin-1	PRSS1
	MOL004863	Proto-oncogene serine/threonine-protein kinase Pim-1	PIM1
	MOL004863	Cyclin-A2	CCNA2
	MOL004863	Nuclear receptor coactivator 2	NCOA2
	MOL004863	Calmodulin	CALM
	MOL004864	Nitric oxide synthase, inducible	NOS2
	MOL004864	Potassium voltage-gated channel subfamily H member 2	KCNH2
	MOL004864	Estrogen receptor	ESR1
	MOL004864	Androgen receptor	AR
	MOL004864	Peroxisome proliferator activated receptor gamma	PPARG
	MOL004864	Coagulation factor Xa	F10
	MOL004864	Prostaglandin G/H synthase 2	PTGS2
	MOL004864	DNA topoisomerase II	TOP2
	MOL004864	Estrogen receptor beta	ESR2
	MOL004864	Dipeptidyl peptidase IV	DPP4
	MOL004864	Mitogen-activated protein kinase 14	MAPK14
	MOL004864	Glycogen synthase kinase-3 beta	GSK3B
	MOL004864	Heat shock protein HSP 90	HSP 90
	MOL004864	Cell division protein kinase 2	cdk-2
	MOL004864	Serine/threonine-protein kinase Chk1	CHEK1
	MOL004864	Trypsin-1	PRSS1
	MOL004864	Proto-oncogene serine/threonine-protein kinase Pim-1	PIM1
	MOL004864	Cyclin-A2	CCNA2
	MOL004864	Nuclear receptor coactivator 2	NCOA2
	MOL004864	Calmodulin	CALM
	MOL004866	Thrombin	F2
	MOL004866	Androgen receptor	AR
	MOL004866	Sodium channel protein type 5 subunit alpha	SCN5A
	MOL004866	Peroxisome proliferator activated receptor gamma	PPARG
	MOL004866	Coagulation factor Xa	F10
	MOL004866	Prostaglandin G/H synthase 2	PTGS2
	MOL004866	Coagulation factor VII	F7
	MOL004866	Beta-2 adrenergic receptor	ADRB2
	MOL004866	Dipeptidyl peptidase IV	DPP4
	MOL004866	Heat shock protein HSP 90	HSP 90
	MOL004866	Cell division protein kinase 2	cdk-2
	MOL004866	Serine/threonine-protein kinase Chk1	CHEK1
	MOL004866	Trypsin-1	PRSS1
	MOL004866	Proto-oncogene serine/threonine-protein kinase Pim-1	PIM1
	MOL004866	Cyclin-A2	CCNA2
	MOL004866	Calmodulin	CALM
	MOL004879	Nitric oxide synthase, inducible	NOS2
	MOL004879	Thrombin	F2
	MOL004879	Potassium voltage-gated channel subfamily H member 2	KCNH2
	MOL004879	Estrogen receptor	ESR1
	MOL004879	Androgen receptor	AR
	MOL004879	Peroxisome proliferator activated receptor gamma	PPARG
	MOL004879	Coagulation factor Xa	F10
	MOL004879	Prostaglandin G/H synthase 2	PTGS2
	MOL004879	Vascular endothelial growth factor receptor 2	KDR
	MOL004879	DNA topoisomerase II	TOP2
	MOL004879	Estrogen receptor beta	ESR2
	MOL004879	Dipeptidyl peptidase IV	DPP4
	MOL004879	Serine/threonine-protein kinase Chk1	CHEK1
	MOL004879	Trypsin-1	PRSS1
	MOL004879	Proto-oncogene serine/threonine-protein kinase Pim-1	PIM1
	MOL004879	Nuclear receptor coactivator 2	NCOA2
	MOL004879	Calmodulin	CALM
	MOL004882	Estrogen receptor	ESR1
	MOL004882	Androgen receptor	AR
	MOL004882	Estrogen receptor beta	ESR2
	MOL004882	Glycogen synthase kinase-3 beta	GSK3B
	MOL004882	Heat shock protein HSP 90	HSP 90
	MOL004882	Cell division protein kinase 2	cdk-2
	MOL004883	Nitric oxide synthase, inducible	NOS2
	MOL004883	Thrombin	F2
	MOL004883	Estrogen receptor	ESR1
	MOL004883	Androgen receptor	AR
	MOL004883	Peroxisome proliferator activated receptor gamma	PPARG
	MOL004883	Coagulation factor Xa	F10
	MOL004883	Prostaglandin G/H synthase 2	PTGS2
	MOL004883	Vascular endothelial growth factor receptor 2	KDR
	MOL004883	DNA topoisomerase II	TOP2
	MOL004883	Dipeptidyl peptidase IV	DPP4
	MOL004883	Mitogen-activated protein kinase 14	MAPK14
	MOL004883	Heat shock protein HSP 90	HSP 90
	MOL004883	Cell division protein kinase 2	cdk-2
	MOL004883	Serine/threonine-protein kinase Chk1	CHEK1
	MOL004883	Trypsin-1	PRSS1
	MOL004883	Proto-oncogene serine/threonine-protein kinase Pim-1	PIM1
	MOL004883	Cyclin-A2	CCNA2
	MOL004883	Nuclear receptor coactivator 2	NCOA2
	MOL004883	Calmodulin	CALM
	MOL004884	Nitric oxide synthase, inducible	NOS2
	MOL004884	Thrombin	F2
	MOL004884	Estrogen receptor	ESR1
	MOL004884	Androgen receptor	AR
	MOL004884	Peroxisome proliferator activated receptor gamma	PPARG
	MOL004884	Coagulation factor Xa	F10
	MOL004884	Prostaglandin G/H synthase 2	PTGS2
	MOL004884	Acetylcholinesterase	ACHE
	MOL004884	DNA topoisomerase II	TOP2
	MOL004884	Estrogen receptor beta	ESR2
	MOL004884	Glycogen synthase kinase-3 beta	GSK3B
	MOL004884	Cell division protein kinase 2	cdk-2
	MOL004884	Serine/threonine-protein kinase Chk1	CHEK1
	MOL004884	Trypsin-1	PRSS1
	MOL004884	Proto-oncogene serine/threonine-protein kinase Pim-1	PIM1
	MOL004884	Cyclin-A2	CCNA2
	MOL004884	Calmodulin	CALM
	MOL004885	Nitric oxide synthase, inducible	NOS2
	MOL004885	Prostaglandin G/H synthase 1	PTGS1
	MOL004885	Estrogen receptor	ESR1
	MOL004885	Androgen receptor	AR
	MOL004885	Sodium channel protein type 5 subunit alpha	SCN5A
	MOL004885	Peroxisome proliferator activated receptor gamma	PPARG
	MOL004885	Coagulation factor Xa	F10
	MOL004885	Prostaglandin G/H synthase 2	PTGS2
	MOL004885	Coagulation factor VII	F7
	MOL004885	Acetylcholinesterase	ACHE
	MOL004885	DNA topoisomerase II	TOP2
	MOL004885	Estrogen receptor beta	ESR2
	MOL004885	Glycogen synthase kinase-3 beta	GSK3B
	MOL004885	Heat shock protein HSP 90	HSP 90
	MOL004885	Cell division protein kinase 2	cdk-2
	MOL004885	Trypsin-1	PRSS1
	MOL004885	Proto-oncogene serine/threonine-protein kinase Pim-1	PIM1
	MOL004885	Cyclin-A2	CCNA2
	MOL004885	Nuclear receptor coactivator 1	NCOA1
	MOL004885	Calmodulin	CALM
	MOL004891	Nitric oxide synthase, inducible	NOS2
	MOL004891	Prostaglandin G/H synthase 1	PTGS1
	MOL004891	Muscarinic acetylcholine receptor M3	CHRM3
	MOL004891	Potassium voltage-gated channel subfamily H member 2	KCNH2
	MOL004891	Muscarinic acetylcholine receptor M1	CHRM1
	MOL004891	Estrogen receptor	ESR1
	MOL004891	Androgen receptor	AR
	MOL004891	Sodium channel protein type 5 subunit alpha	SCN5A
	MOL004891	Peroxisome proliferator activated receptor gamma	PPARG
	MOL004891	Prostaglandin G/H synthase 2	PTGS2
	MOL004891	5-hydroxytryptamine receptor 3A	HTR3A
[truncated: 665 more rows]
