# Supplementary material for: Molecular mechanism of the effect of Gegen Qinlian decoction on COVID-19 comorbid with diabetes mellitus based on network pharmacology and molecular docking: A review
Source: Medicine (Baltimore). 2023 Nov 3;102(44):e34683. doi: 10.1097/MD.0000000000034683 (PMC10627614; doi:10.1097/MD.0000000000034683)
Supplement: Supplementary file 2 [file medi-102-e34683-s002.xlsx]

## Sheet: COVID- 19
Gene Symbol	Relevance score
ACE2	49.9095
TLR7	32.9543
IL6	32.3929
TMPRSS2	29.7655
TNF	27.9954
RPS6KA3	25.8905
KRT19	24.8764
CRP	22.9981
ACE	22.7335
IL10	22.0291
ZNF423	21.923
CXCL8	21.0424
SLC6A19	20.9339
CXCL10	20.2668
IL1B	20.06
CCL2	19.9285
FURIN	18.8366
IL19	18.5277
NRP1	18.4686
TNNI3	18.0789
EGFR	18.0021
IL2	17.857
F2	17.709
IFNAR2	17.5438
NLRP3	17.4472
F3	17.3596
IFNB1	16.5093
ALB	16.3402
IL4	16.2632
IL2RA	16.0654
VDR	16.0532
CCL3	16.0137
PCDH19	15.9686
CGAS	15.7582
HLA-A	15.4232
CCR6	15.2668
PLG	14.9563
TLR4	14.5678
SLC19A2	14.4676
REN	14.4028
SLC19A1	14.3478
DPP4	14.0098
TYK2	13.7995
AGT	13.6866
AGTR1	13.6836
IFNA2	13.5884
DPY19L2	13.4437
CTSL	13.3323
IFNA1	13.2844
MED19	13.2633
STING1	13.1833
NPPB	13.1576
VWF	12.7816
CD4	12.7266
HLA-C	12.6962
IFIH1	12.6852
IRF3	12.6811
CD8A	12.679
CSF2	12.6091
COPB2	12.5651
DPY19L3	12.5153
IL7	12.4216
IFNG	12.2743
SNX19	12.2105
IL17A	12.0219
DPY19L4	11.8243
INS	11.6925
NFKB1	11.689
AR	11.675
SERPINE1	11.6667
WDR19	11.6623
NUDT19	11.6452
IL22	11.5474
GPT	11.5053
APOE	11.3793
TBK1	11.347
TNFRSF1A	11.3463
SRP19	11.2864
OAS1	11.1553
SH3D19	11.0766
PEX19	11.0248
NFKBIA	10.9389
TNFRSF1B	10.9036
AGTR2	10.8312
CTNNB1	10.7939
BSG	10.7521
NOS3	10.7189
NUP160	10.6919
BMAL1	10.5135
CYP3A4	10.4839
RELA	10.4419
STAT2	10.356
CSF3	10.2034
KNG1	10.1441
TMPRSS4	10.1176
LOC117134593	10.1125
FCGR2A	10.0545
BDKRB1	9.73688
SERPING1	9.44276
C19orf44	9.4369
NRP2	9.43193
LOC117134604	9.38325
LOC117134608	9.37685
LOC117135106	9.37685
RBM12	9.36901
LOC112679198	9.2879
SERPINA3	9.16717
IL18	9.15512
STAT1	9.07115
LOC117134605	8.83268
LOC117134606	8.83268
MUC1	8.80683
PSMC5	8.78292
IGF1	8.70617
NDUFA13	8.60167
TLR3	8.42658
CALCA	8.41865
MTCYBP19	8.35944
PSMC4	8.32875
STAT3	8.31077
CCR5	8.29445
MBL2	8.09844
RPL35	8.08041
IFNAR1	7.91063
VEGFA	7.85222
NFE2L2	7.74332
TGFB1	7.67463
MIR146A	7.65434
ELANE	7.64311
MIR21	7.6429
SH2D3A	7.46893
ADAMTS13	7.4249
FCGR3B	7.38749
FCGR3A	7.31057
CYP4F8	7.26155
NR3C1	7.23743
TLR2	7.21
LZTFL1	7.18317
EPO	7.16355
PSMD1	7.13187
PSMC2	7.10354
TP53	7.05967
PSMC3	7.05928
CFTR	6.96733
PSMC1	6.9191
SLC25A10	6.91773
ERBB2	6.85393
HMOX1	6.84875
SCARB1	6.76203
SERPINA1	6.7297
FAS	6.64102
HLA-DRB1	6.63299
CHAT	6.62821
PSMD8	6.62584
HIF1A	6.56495
PMS2	6.56225
PSMC6	6.55235
HSPA5	6.45483
HLA-B	6.36247
ALOX5	6.33112
TNNT2	6.31103
GC	6.28477
MTHFR	6.28195
MAPK1	6.18783
SMAD2	6.1728
LGALS3	6.16966
IL13	6.1344
PSMD4	6.09559
DNAJC19	6.09509
CCL5	6.08378
FBN1	6.04612
UBA2	6.00475
SFTPD	5.99684
CDH1	5.98062
CD14	5.96441
MMP1	5.94944
BNIP3L	5.92862
SMAD3	5.92795
HSP90AA1	5.90041
PLAUR	5.8773
S100A9	5.85192
BCL2	5.85009
JAK1	5.76859
INPP5E	5.76679
FUT2	5.7607
SERPINC1	5.69579
PRL	5.69319
TAMM41	5.68445
MIR155	5.6561
CTLA4	5.63873
CHRNA7	5.63861
IGFBP3	5.63098
IL3	5.61297
TGFB2	5.60896
ABO	5.59356
RAF1	5.58824
JAK2	5.54555
NOD2	5.53673
LDHA	5.51616
PDCD1	5.51479
CEP290	5.51053
LDLR	5.47297
DNMT1	5.41051
PRKG1	5.39038
KRAS	5.38812
MMP3	5.37707
SIGLEC5	5.37484
APOC2	5.35565
S100A8	5.33439
FLNA	5.32563
MET	5.32025
AFP	5.31424
ADAM17	5.31135
CYP1B1	5.30267
CD209	5.2631
PSMA6	5.24931
KRT8	5.2228
PSMD2	5.21237
SPP1	5.20772
MIR17	5.20037
PSMD11	5.19773
NRG1	5.19477
AHR	5.18341
IL10RB	5.18034
MYDGF	5.15373
FGFR1	5.15161
SMARCA4	5.1449
FOXP3	5.11608
JUN	5.09011
LCN2	5.08107
SRD5A2	5.0743
HMGB1	5.05449
VIM	5.04964
H2AC18	5.04677
DHFR	5.0447
ALPL	5.04455
F5	5.04055
CXCR6	5.04044
TIMM29	5.02596
CAV2	5.0173
TGFBR2	4.99018
BRD4	4.9855
PSMD7	4.98497
LOX	4.98108
TLR9	4.97599
CD44	4.92134
G6PD	4.91554
SLC9A1	4.90588
PSMD9	4.90507
ADIPOQ	4.87357
C5AR1	4.84739
SRC	4.83254
GIPC1	4.82822
MDM2	4.81609
SLC6A20	4.81598
THBD	4.80813
ADM	4.79958
CYP24A1	4.79236
MMP7	4.76926
IL11	4.76466
FKBP11	4.76007
UCHL5	4.75421
KEAP1	4.75106
KRT18	4.72926
NGF	4.72033
IFITM3	4.71204
RAB7A	4.70461
LMNA	4.70283
LINC00562	4.70048
CYB5A	4.69851
AKT1	4.6981
IL1A	4.68837
KRT14	4.68624
BMP2	4.68337
NR1H2	4.67813
ICAM1	4.67473
MUC5AC	4.66563
RYR1	4.65993
ADRM1	4.64766
LPL	4.63766
LRCOL1	4.63224
IKBKB	4.63185
BDNF	4.59909
APOB	4.59123
KRT10	4.5876
ADA	4.58734
CD274	4.57377
MYH7	4.56626
SLC6A4	4.5623
ISG15	4.55465
SFTPB	4.54573
TLR8	4.54495
BMP7	4.54259
GDF15	4.53362
NEAT1	4.52511
PSMD14	4.52484
FKBP10	4.48398
CCL11	4.47579
TF	4.46176
IRF7	4.45205
GRM7	4.44387
KIR3DL1	4.44386
HMGCR	4.44167
PLAU	4.41606
LEP	4.41419
SOD1	4.38898
IL6ST	4.38078
GLA	4.36447
URI1	4.35687
IL15	4.35575
DDB1	4.35406
SOCS1	4.34772
BAX	4.34616
ANGPT2	4.34013
APOL1	4.33284
DMD	4.32256
NOTCH3	4.32175
TGFBR1	4.32064
CDK4	4.31339
GPX1	4.31292
HLA-DQB1	4.30993
F13A1	4.30912
BTK	4.29904
FGF7	4.28769
LAMP2	4.28594
GSTM1	4.27721
FGFR2	4.27252
PTGS2	4.26835
AXL	4.2647
IQCB1	4.26034
LSM14A	4.25524
MYD88	4.25161
BNIP1	4.24972
GSTT1	4.22756
COMT	4.21753
CD28	4.21711
CASP3	4.21168
MPO	4.20791
BRAF	4.20316
SELP	4.20276
CD86	4.19912
TREM1	4.19751
WASHC5	4.19095
CD80	4.18127
PSMD13	4.16209
LMNB2	4.15945
BECN1	4.15205
IGHE	4.15058
PSMD12	4.13508
UBC	4.09621
IGF1R	4.09297
C9orf72	4.09262
P3H1	4.08486
CXCL9	4.07771
CDK2	4.07386
IL5	4.07382
FGA	4.06904
TTR	4.06811
IDO1	4.06551
OAS3	4.06109
MASP2	4.05688
ITGB3	4.04525
HSPA8	4.04395
OAS2	4.04108
MKI67	4.03968
NCAM1	4.03909
TBL1XR1	4.03201
ATXN8OS	4.02977
CCL4	4.01024
RHOA	3.98162
HAVCR1	3.97607
P2RX7	3.96715
SAFB	3.95492
PTPN11	3.95332
POR	3.94949
PSMA5	3.94429
SMN1	3.94398
ITGAM	3.9411
CCR3	3.9394
APOA1	3.93936
PIK3R1	3.9185
FGB	3.91211
SCN5A	3.90637
SOD2	3.90203
INSR	3.899
NCOR2	3.89703
AKAP8L	3.8967
MIR223	3.89667
ANXA2	3.88879
HLA-G	3.88391
CST3	3.87803
CXCR4	3.86656
TCF3	3.85696
CCR1	3.8549
DPP9	3.85239
IFNA10	3.8521
ANKLE2	3.84705
LOC119086083	3.84252
LPA	3.84144
RPS19	3.84104
ACAT1	3.8201
NTRK1	3.81786
MICOS13	3.81542
CLEC4M	3.80509
PSMA1	3.80155
EXT1	3.7636
PON1	3.76011
TMEM259	3.74897
KIT	3.74255
PTBP1	3.73618
STAT5B	3.73071
STAT5A	3.73071
C5	3.72951
FYCO1	3.70571
CHGA	3.69927
RXRA	3.68771
IKBKE	3.6794
AVP	3.67223
THPO	3.66859
CREBBP	3.66328
THBS3	3.64139
IL33	3.62609
FLT1	3.62488
CD163	3.61935
RMND1	3.61718
PNPLA3	3.61196
SHC1	3.60803
PIK3C3	3.59865
VKORC1	3.57597
ACTC1	3.57026
PSMA7	3.56878
MIR126	3.56107
SLC7A5	3.55055
ELF5	3.54172
CHRFAM7A	3.53952
ITGB1	3.53172
NUP37	3.51695
ZC3HAV1	3.50905
STAT6	3.50449
AMH	3.49619
SQSTM1	3.49445
SMIM7	3.49281
ABCC1	3.48056
APP	3.47591
PROSER3	3.47343
FUT3	3.47107
H3-4	3.47013
HLA-DQA1	3.46864
CCR9	3.46749
CHUK	3.46482
CDK1	3.46074
IFNA6	3.45081
PSME3	3.44899
PLAT	3.44893
MIR10B	3.44651
RIGI	3.44135
SPINT2	3.43514
NF1	3.43493
UGT2A1	3.43061
HLA-DPB1	3.4297
XRCC1	3.42344
SCAF1	3.42323
DBH	3.41586
SHFL	3.41497
KLK1	3.41494
GAA	3.40524
ANXA1	3.40432
HSPA4	3.39865
PROS1	3.39811
CTSB	3.39533
LOC117134607	3.3873
LOC117134611	3.3873
LOC117135104	3.3873
LOC117135105	3.3873
GBA1	3.38445
EDN1	3.38327
PLA2G2A	3.37733
PPARA	3.37708
MIR139	3.3754
FGG	3.37247
VCL	3.36971
CCL17	3.36663
TEK	3.36518
GAPDH	3.36161
PRF1	3.35637
RAVER1	3.35185
CEP135	3.35153
CASP8	3.34676
RAB8A	3.34376
PTX3	3.34053
ANGPTL4	3.33222
ZIC2	3.33146
EIF2AK2	3.32987
GFPT2	3.32409
AKAP8	3.31987
BCL2L1	3.31546
ESM1	3.31507
MAPK3	3.30937
SFTPC	3.30837
GAS6	3.30819
PLA2G7	3.30334
NOS2	3.30039
NOS1	3.29902
FABP2	3.29692
IRF1	3.29666
TRIR	3.29216
CASP9	3.28944
CSNK2A1	3.2792
SH3GL1	3.26619
PLSCR1	3.26541
SOAT1	3.26229
ZGLP1	3.25958
PARD3B	3.25713
MMP12	3.25671
CYP2S1	3.25462
MAVS	3.25114
AAK1	3.24988
MBP	3.2433
CAV1	3.23591
NTS	3.23032
TAP2	3.2256
TCF12	3.22071
IDH1	3.21347
ACTN2	3.21096
ATP11A	3.20812
NCK1	3.20668
JAK3	3.2066
ACSL6	3.19493
PEG10	3.1812
IFNL1	3.18104
SKP1	3.17627
DSP	3.16862
HAVCR2	3.16657
CNBP	3.16015
BRD2	3.1582
KRT1	3.15677
EXOSC2	3.1517
CD40LG	3.1481
NR1H4	3.13956
MIR150	3.13917
POLR2A	3.13101
MALAT1	3.12626
ALDH18A1	3.12326
TMTC1	3.12301
ERG	3.12259
MYH11	3.11913
MAPT	3.11672
MIF	3.11634
NTRK3	3.10963
UBQLN2	3.10676
F2RL1	3.10514
SLPI	3.10212
AP3B1	3.10166
SLC33A1	3.09994
FPR1	3.09543
CRTAP	3.08486
TPM1	3.07743
PRPS2	3.07619
UBE2S	3.07559
PLD3	3.07344
CCL7	3.06767
GMNN	3.06138
UNC93B1	3.06059
IKBKG	3.06053
PER3	3.05358
VPS39	3.05139
CALR	3.04252
ILF3	3.0368
EMC10	3.0325
IRF2	3.03245
SIGLEC1	3.02517
ITK	3.02477
XPO1	3.02356
PGF	3.01905
SNRNP70	3.01808
ENTPD1	3.01738
WFS1	3.01688
B2M	3.01487
ADRB2	3.01423
RNF213	3.00743
AGER	3.00547
IL2RB	2.99897
SLC17A5	2.99845
PDCD5	2.99799
CCR2	2.99624
CYP4F11	2.9956
MT-ATP6	2.99472
HADHA	2.99395
KIR2DS4	2.99335
NPR3	2.99253
PIK3R2	2.99212
FASN	2.98925
RPL18	2.98055
IL6R	2.97828
EFNB1	2.97621
ATF4	2.96935
LTF	2.9691
PLA2G6	2.96875
TICAM1	2.96763
SWSAP1	2.96105
ADM5	2.96105
CIRBP-AS1	2.96105
TOP1	2.96068
FASLG	2.96024
TRIM22	2.95744
SCGB1A1	2.95359
PSMA4	2.95214
TRAF3	2.95065
CELSR2	2.94921
CDC37	2.94885
FOXP4	2.9417
TAC4	2.9417
MTR	2.93312
CXCL2	2.93174
VCP	2.92178
IGF2R	2.92166
ERVW-1	2.91762
ALDH3A2	2.91385
PDE4A	2.91363
XCR1	2.91272
BCL11A	2.89932
PGM1	2.89304
STX7	2.89062
PIK3C2A	2.88741
CTSD	2.88717
LINC01276	2.88636
MYH9	2.88138
TNFSF10	2.88044
GPX4	2.87815
BBS5	2.87633
HADHB	2.8754
TNFSF15	2.8753
GPI	2.86814
GRIA1	2.8624
MMP10	2.85838
CFH	2.85822
IFNL3	2.85822
ITGAV	2.85551
EXOSC3	2.85536
EFNA4	2.8521
KANSL1	2.8521
SLC22A31	2.8521
IFNL4	2.85152
GSK3B	2.84893
UPF1	2.84476
CAMP	2.84474
MUC2	2.84375
LYRM7	2.84095
NDE1	2.84073
LOC118966792	2.83824
IRF9	2.8369
FUCA1	2.83238
FTH1	2.82986
BDKRB2	2.82665
ABCC2	2.82557
RGMA	2.82095
TRIM46	2.82095
LINC00649	2.82095
PSMB9	2.81825
GZMA	2.81544
DDOST	2.81538
CBL	2.81398
BSCL2	2.81113
NDUFA8	2.80697
NEU1	2.80415
PDHX	2.80214
WDFY3	2.79973
MIR142	2.798
MYH10	2.79508
CHRNB2	2.79463
TBL2	2.79377
IFI27	2.7882
RAC1	2.78558
DICER1	2.78484
FTL	2.78435
KIR2DL2	2.78177
SIRT2	2.78103
CDH17	2.78009
NUP98	2.77808
S100A10	2.77797
RFT1	2.77481
UGT2A2	2.77283
HNF4A	2.76656
PCNA	2.76396
LOC117600004	2.7635
GRB2	2.76141
TAS2R38	2.76013
MTOR	2.75846
WIZ	2.75624
NCAPD2	2.75449
NCAPD3	2.75449
ANXA5	2.75315
CXCR2	2.74367
DNAJC3	2.74349
KDM4A	2.74318
STX10	2.74175
F13B	2.7405
IL12B	2.74014
CHI3L1	2.73744
CASP1	2.73539
PLEKHG4	2.73473
NIPA1	2.73473
ACTA1	2.7316
GJA1	2.73104
HECTD1	2.72913
TYRP1	2.72879
GRM5	2.72879
MAGT1	2.72669
TREM2	2.72559
MAP2	2.72529
ACACA	2.7236
CXCL1	2.72304
IRS1	2.72205
PKM	2.72148
TLE5	2.72105
CYB5R3	2.71971
SIGMAR1	2.71822
TOP2A	2.71534
IBA57	2.71387
PARP1	2.71374
ATM	2.7088
RNASE3	2.70854
VDAC1	2.70806
IL37	2.70801
PMM2	2.70219
NUP214	2.70163
XPNPEP3	2.70037
CLU	2.69761
DAZAP1	2.69602
P4HB	2.69545
MSH2	2.69019
TARDBP	2.68948
JUP	2.68726
SEC24D	2.68705
SEC24B	2.68705
MAS1	2.68603
RNF19A	2.68454
DDX19A	2.68454
NKX2-1	2.68067
ACAD9	2.67934
UBE3A	2.67888
INHBB	2.67834
ICOSLG	2.67496
SOD3	2.67453
NFKBIZ	2.66853
MIR320A	2.66791
ULK1	2.66774
TIRAP	2.66774
MIR122	2.66743
MAPK12	2.6648
ITGB2	2.65914
C4A	2.65824
RAD23A	2.6577
TTN	2.65235
DHPS	2.65086
DNAJB1	2.64962
ADAM9	2.64701
LYN	2.64652
CCHCR1	2.64313
SLC35F1	2.64313
MAT2A	2.63545
IL12RB1	2.633
XK	2.63253
XPC	2.63227
IFNL2	2.63195
AREG	2.62976
NFU1	2.62646
ISCA2	2.62646
BOLA3	2.62646
PPA1	2.62427
MADCAM1	2.62205
MSH6	2.62141
GSN	2.61406
YY1	2.6126
FOXC1	2.61191
PSMB8	2.6112
IFI44	2.60989
PSMA3	2.6094
PSMA2	2.6094
CXCL5	2.60701
PNPLA2	2.60633
SIN3B	2.60602
PALM	2.60588
SIRT1	2.60556
MINPP1	2.60408
TFE3	2.59689
PSMB7	2.59482
H3C14	2.5945
MX1	2.59422
RAE1	2.59398
HMGA1	2.5936
G3BP1	2.58327
COPS5	2.58263
EPHA7	2.58042
PLXNB2	2.58042
PIH1D1	2.58042
PSMB4	2.57936
RAD23B	2.57688
TP73	2.57596
ATP7B	2.57579
ENPEP	2.57355
XRCC6	2.57211
TUSC3	2.56986
PSMB1	2.56283
RIPK1	2.56128
MBD2	2.55979
CXCR3	2.55944
MC1R	2.55924
VPS41	2.55688
UNC13D	2.55617
HP	2.55591
PSMB3	2.55409
TRIM25	2.55133
ALG1	2.55022
PTPRS	2.54735
SAE1	2.54634
KPNA2	2.54589
LACTB	2.54546
KCNQ2	2.54518
GNB3	2.54502
NBAS	2.54053
MYCBP2	2.5402
HSP90B1	2.5396
REEP6	2.53864
PSMB6	2.53544
PSMB2	2.53544
NUP62	2.53342
SAA1	2.5267
SSR4	2.52462
TMEM165	2.52462
ALG13	2.52462
MYL9	2.5243
HTT	2.52235
MTNR1A	2.51957
SIRT5	2.51922
SAFB2	2.50535
ALDH1A1	2.50531
CCNA2	2.50285
GALNT2	2.50132
FCGR1A	2.49827
NBR1	2.49399
TAS2R1	2.49371
MATR3	2.49332
F11	2.49281
CNR2	2.48955
NRAS	2.48786
MIR31	2.48724
TPM4	2.48624
AP2A1	2.48447
CUL1	2.48033
ALS2	2.47887
ANAPC7	2.47259
EIF2B1	2.47235
SLC16A4	2.47169
SH3GL2	2.4702
MCM4	2.46765
CRK	2.46748
TCF7L2	2.46341
TPGS1	2.46262
TFRC	2.46036
PIGS	2.45962
GRIN2B	2.45859
ITPR1	2.45801
EEF1A1	2.45715
ACTB	2.45579
VAMP8	2.45556
SORT1	2.45434
WRAP73	2.452
MED25	2.4516
LIG3	2.45131
FBL	2.45089
ITIH4	2.44233
PAPPA	2.43696
COPS4	2.43485
NUP107	2.42902
MAGI2	2.42902
PF4	2.42756
BCAR1	2.42748
DPM3	2.42712
SDC1	2.42446
LINC02967	2.42439
H2AX	2.42356
ATXN2	2.42277
CFAP20	2.42049
RBX1	2.4201
PRKCI	2.42003
ENO1	2.41748
TRPV1	2.41468
HSP90AB1	2.41265
ADGRE5	2.41165
MIR30A	2.41052
SRGAP1	2.40608
MIR29A	2.40076
RACK1	2.39992
TAF4	2.39489
ATR	2.39314
WWP2	2.3921
IDE	2.39002
MME	2.38931
PRKDC	2.38498
HLA-DQB2	2.38033
IFITM1	2.38007
GOLGA5	2.37619
TRIM32	2.3748
GLO1	2.37067
FNDC5	2.36688
DOCK6	2.36617
RAB11FIP4	2.36608
PRMT1	2.36311
SELL	2.36274
IDO2	2.36206
TRIM5	2.35911
KDELR1	2.35298
DDX39B	2.3518
H3C1	2.35163
ENPP2	2.34948
CXADR	2.34624
MISP	2.34263
EPRS1	2.3424
H4C16	2.34136
SNAP29	2.34
RARS1	2.33876
SOCS3	2.33421
ABLIM1	2.33306
GOLGA3	2.33196
UBA1	2.33111
TIMELESS	2.32529
WRN	2.32201
POFUT1	2.31881
GGT1	2.31833
MIR320B1	2.31779
GALK1	2.31233
EXOSC5	2.31048
NLRP12	2.3088
WDR18	2.30512
STX17	2.30338
QTRT1	2.30102
FBLN5	2.2962
PAFAH1B1	2.29268
CPN1	2.29251
PPIB	2.29217
KHSRP	2.29113
ROBO1	2.28802
MIR145	2.28771
BCL2L12	2.28765
POLD1	2.28734
RIOX2	2.28613
PROCR	2.28428
PTGS1	2.28335
MAP3K7	2.27748
ATP1B1	2.27539
ELAVL1	2.27492
GOLGB1	2.27384
EEF1G	2.27343
FBN2	2.27262
PPAN	2.26983
YAP1	2.26741
SURF1	2.26676
POLG	2.26555
PPIG	2.26524
TRIM63	2.26464
DDX21	2.26297
FEN1	2.26267
GTF2F2	2.25993
TXNDC12	2.25571
BAP1	2.24987
KLF2	2.24515
CD99	2.24376
DDR1	2.24183
OLR1	2.23998
NUP35	2.23987
NUBPL	2.23624
PDS5A	2.232
NR2C2	2.2316
NFKBIE	2.2307
TRAF2	2.23063
UBE2J1	2.2305
PIRAT1	2.22876
MEGF8	2.22764
AP2M1	2.22471
CSNK2B	2.22397
ROCK1	2.22243
FSCN1	2.22176
ALG11	2.22056
TAP1	2.21618
CASP6	2.21553
HDAC2	2.21443
PRPF31	2.21133
CDC42	2.20755
PTPA	2.20749
FANCI	2.20612
ABCB11	2.20466
S100A12	2.20176
SALL1	2.19962
AHNAK	2.19962
MAP2K1	2.19937
OSMR	2.19861
UFD1	2.19853
ERP44	2.19738
EDEM3	2.19738
ERLEC1	2.19738
PIK3R4	2.19589
HSD3B1	2.19519
RPL36	2.1937
IPO5	2.1937
VPS11	2.18382
DDC	2.18376
TJP1	2.18302
NEDD8	2.18269
MTHFD1	2.18107
CXCL16	2.18062
RFC1	2.17997
RBM10	2.17997
CSMD1	2.17997
RGCC	2.17997
SLC37A4	2.17952
CRKL	2.17899
UBE3C	2.17882
RNH1	2.17615
ARHGAP45	2.17606
HPGD	2.17256
CAT	2.17148
LMAN1	2.16982
CUL2	2.16725
MALRD1	2.16639
USP7	2.16578
UBQLN1	2.16387
EFNA2	2.16092
CIITA	2.15808
PLK1	2.15505
ALDH2	2.15486
RPL7A	2.15437
SHANK2	2.15437
GALNT13	2.15437
CNR1	2.15369
SPAG9	2.15263
CLK2	2.15222
CIRBP	2.15028
HLA-E	2.14894
MLEC	2.1477
HSPA1A	2.145
CYTH2	2.14407
HSD17B4	2.1408
RPL18A	2.13953
CPA3	2.13887
RXRB	2.13849
HUWE1	2.13604
TH2-LCR	2.13537
SIRT3	2.13435
ARID3A	2.13314
TES	2.12952
VASP	2.12853
KRT9	2.12811
PTGES	2.12811
CSNK2A2	2.12684
YARS1	2.12627
CPT2	2.12298
MUC5B	2.12203
PRDX6	2.1216
GZMB	2.12052
ADAMTSL1	2.1187
NEDD4	2.11681
SMURF2	2.11681
KISS1R	2.11536
TNPO1	2.11352
TOLLIP	2.11203
RNPC3	2.11197
BLVRA	2.10981
BCAM	2.1076
HSPD1	2.10741
RPL28	2.10715
PRDX4	2.10545
FUT8	2.10326
SFTPA1	2.10092
SREBF2	2.09887
ACOT8	2.09744
SEC23B	2.09696
CSTF2T	2.09696
KDM4B	2.09693
CFL1	2.09622
PHB1	2.09467
TUBB3	2.09417
SMURF1	2.09339
GRM8	2.09256
AFF4	2.09256
CD93	2.09256
MTA2	2.09256
PRMT6	2.09256
CCRL2	2.09256
SETD1B	2.09256
GZF1	2.09256
NSUN3	2.09256
GON4L	2.09256
LUZP2	2.09256
MED16	2.09256
THSD7B	2.09256
RMST	2.09256
PIBF1	2.09091
IGF2BP2	2.08921
ELOB	2.08782
H3-3B	2.08775
H3C12	2.08775
H3C10	2.08775
H3C13	2.08775
CDC42BPA	2.08768
CNTRL	2.08489
CCDC86	2.08489
SLC25A1	2.08371
SEL1L	2.07927
XRCC5	2.07791
RAB43	2.07539
STX5	2.07478
MYH14	2.0745
SMPD1	2.07397
LOC106699567	2.07357
LOC111832671	2.07357
LOC112590816	2.07357
LOC112590817	2.07357
LOC116158494	2.07357
LOC116158495	2.07357
LOC116183086	2.07357
LOC116183087	2.07357
LOC117152610	2.07357
LOC117152611	2.07357
LOC117204000	2.07357
LOC117204001	2.07357
LOC117693187	2.07357
LOC119230225	2.07357
LOC119266102	2.07357
RAB1A	2.07348
NBN	2.07167
GRWD1	2.07014
KRI1	2.07014
MTX1	2.06827
KLRC1	2.06582
TLR6	2.0635
TAC1	2.06216
FAF2	2.06153
DEFB4A	2.0608
LMNB1	2.06061
NME1	2.06058
PDIA4	2.05653
IGFBP4	2.05602
HDAC6	2.05552
TLR1	2.05289
PGM3	2.0523
SNRPD2	2.05209
GCC2	2.05027
GPHN	2.04995
RPA2	2.04909
PKN1	2.04893
UGGT1	2.04699
FXR2	2.04699
UBAP2L	2.04617
RANBP2	2.04424
USP13	2.04376
FKBP15	2.04376
MYRF	2.04206
CYSLTR1	2.0416
ACKR1	2.0416
PON2	2.04138
EIF3G	2.03918
DCTN1	2.03769
ACADM	2.03655
PDK1	2.0354
PLCB1	2.03449
DUSP1	2.03449
ADAMTS1	2.03407
TRPA1	2.03406
WDR11	2.03386
MRE11	2.03335
UBE2G2	2.03276
BACE1	2.03255
NCR2	2.03245
SLC4A4	2.03143
ATP8B1	2.0311
BST2	2.02991
MMP15	2.02975
SFTPA2	2.02947
SNRNP200	2.02855
ICAM5	2.02682
MAP1LC3A	2.02539
DIS3	2.02479
SDCBP	2.02427
S100A4	2.02388
RAB5A	2.02268
CES2	2.02117
FYN	2.01971
C17orf75	2.01961
APBA3	2.01795
F10	2.01669
NXF1	2.01525
HCFC1	2.0146
DDX39A	2.01378
ALOX15B	2.01376
HFE	2.01244
SRP72	2.01145
RAB10	2.01098
MICA	2.00982
SLC2A1	2.00873
CD19	2.00826
AP2A2	2.00805
CD38	2.00654
GUSB	2.00596
PABPC1	2.00522
CSN1S1	2.00442
DCLK1	2.0022
FANCD2	2.00132
USP15	2.00007
CTTN	1.99781
UBE2L6	1.99511
ZNF266	1.99431
ORAI1	1.9936
EIF2S1	1.99131
BLM	1.98927
SRSF1	1.98828
GNB1	1.98764
ARF6	1.98764
GRIN3B	1.9868
KLHL40	1.98161
SLC6A15	1.97812
NEDD1	1.97812
THRIL	1.97757
YWHAQ	1.97732
RBP4	1.97524
MCM2	1.97387
ZNF121	1.97062
MARK3	1.96892
SHC2	1.96715
OR10H2	1.96715
OR10H3	1.96715
EMC1	1.96574
EMC2	1.96574
PLCB4	1.96433
STUB1	1.96418
SI	1.96412
TGOLN2	1.96296
CD9	1.95767
LRP2	1.95435
RPS15	1.95412
OS9	1.95361
RAB5C	1.95361
RAB18	1.95361
NUP54	1.95361
SELENOS	1.95361
WASHC4	1.95361
KHDRBS1	1.95298
ICAM4	1.95143
ATP6V0A2	1.94562
ARHGEF1	1.94154
UBR4	1.94152
LBP	1.94068
TNFSF14	1.94008
HNRNPUL1	1.93817
SURF6	1.93755
COG2	1.93673
DEFA1	1.93478
ADAR	1.93447
DSTN	1.9324
HERC2	1.9296
LATS1	1.9296
RAP1A	1.9296
TK2	1.92464
FHL1	1.92383
ATP8B2	1.92325
WWP1	1.92321
MAGI1	1.92253
GORASP1	1.9213
PTPN1	1.91947
MIR15B	1.91474
CSNK1A1	1.91337
PPM1A	1.91304
PPP2R1A	1.91177
RPS18	1.9111
ANPEP	1.9109
PYCARD	1.91019
EIF4H	1.90977
RPL13A	1.90908
RPN2	1.90831
ELOC	1.90831
ANXA6	1.90708
FBXL12	1.90692
PVR	1.90457
MIR200C	1.90425
TOMM40	1.90365
DNAJC10	1.90288
HLA-DRA	1.90265
LARP4B	1.90209
CLDN5	1.90146
XPOT	1.90128
GGCX	1.899
GOT1	1.89886
TUBB2A	1.89831
STT3B	1.8931
CEP250	1.89279
IRAK1	1.89249
PPP2CA	1.89249
FKBP4	1.89249
FRS2	1.89249
STX6	1.89062
RAI14	1.88918
RAD50	1.88584
YWHAH	1.88556
SNHG16	1.88354
MRTFA	1.87866
IFNA21	1.87807
IFNA4	1.87807
CAVIN1	1.87639
RAB13	1.87639
NDRG1	1.87593
DLG1	1.87593
MIRLET7B	1.87556
CAPN1	1.8683
PRKCSH	1.86729
PRKAR2A	1.86455
DAPK3	1.86371
VPS16	1.86284
VPS18	1.86284
TNNI1	1.85705
ARHGEF2	1.85628
BIRC6	1.85628
EEF2	1.85599
HMMR	1.85389
ATP6AP1	1.85283
UNC119	1.85187
TNRC6B	1.85097
CALU	1.85046
CHCHD3	1.84875
LRRFIP2	1.84718
VAMP7	1.84499
CCR4	1.8447
COPRS	1.84458
DRD4	1.84256
LARP7	1.83968
F2RL3	1.83906
HK3	1.83504
NEK9	1.83434
CKB	1.834
TRPM7	1.83068
RNF8	1.83068
INTS3	1.83068
MON2	1.83062
TTC27	1.83062
SNRPB	1.82881
ITGAL	1.82831
PRKAR2B	1.82755
TELO2	1.82755
GNG5	1.82755
IL13RA1	1.82751
AIFM1	1.82646
HNRNPA1	1.82645
OAT	1.82537
ASRGL1	1.824
MYO1F	1.82165
NUCB1	1.82086
POLA1	1.82064
RCVRN	1.81995
ACE2-DT	1.8187
CDKAL1	1.81663
EXOSC8	1.81436
NUP88	1.81436
HEATR3	1.81436
MCUB	1.812
ADD2	1.80782
NDUFS2	1.8064
ZW10	1.8064
HLA-DMB	1.80638
RBM15	1.80483
HSPA9	1.80411
FAT1	1.80214
IZUMO1	1.802
SEMA3A	1.79966
CYP21A1P	1.79956
CAPRIN1	1.79687
REL	1.79685
TRIM28	1.79656
RPL11	1.79453
NNT	1.79453
DHX9	1.79453
RPL23	1.79453
PRPF8	1.79321
NUP93	1.79321
TYMP	1.79277
MAF	1.79016
NAGLU	1.78972
AAAS	1.78826
OPA1	1.78805
CHERP	1.78739
CDK9	1.78634
TRAFD1	1.7825
TNPO3	1.7824
RPL8	1.7824
AVPR1A	1.78239
RPL9	1.78159
TRAPPC9	1.78159
PKLR	1.78117
NUP188	1.77862
HNRNPU	1.77734
GSK3A	1.77672
CD46	1.77672
PRR12	1.7764
HSD11B1L	1.7764
S1PR3	1.77552
GOLM1	1.77508
MIR320B2	1.77363
DHCR7	1.76805
KPNB1	1.76799
TUG1	1.76794
SNHG6	1.76794
CDH3	1.76787
STIP1	1.76605
HSPE1	1.76605
LGALS9	1.76559
GNA12	1.76347
TXN	1.7607
RB1CC1	1.75968
EEF1D	1.75803
CHFR	1.75683
PIGT	1.75461
TBL3	1.75461
RPN1	1.75392
MSMO1	1.75374
CPQ	1.75221
DNAJA2	1.75085
PICALM	1.75083
SLC1A5	1.75022
MIR34C	1.74724
NEFL	1.7469
FCRL5	1.74673
PRDX5	1.74555
GSDMD	1.74416
SLC22A5	1.74146
NCF2	1.74133
PTPRD	1.74133
NR2F2	1.74073
U2AF2	1.74023
FDFT1	1.73886
MARK2	1.73805
ATP2B1	1.73805
HDLBP	1.73805
KPNA5	1.73805
EMC7	1.73805
ELP4	1.73792
THOC5	1.73792
CGRRF1	1.73792
WDR83OS	1.73792
HCK	1.73632
MIR483	1.7362
NCEH1	1.73605
NCR1	1.73572
STX18	1.73559
VMP1	1.73416
CLEC4G	1.73322
COPG1	1.73182
NDUFS3	1.73101
RDH11	1.72814
ATP5F1B	1.72614
STX16	1.72614
DOCK2	1.72559
MAFB	1.72559
LAG3	1.72559
ADAM15	1.7236
UBE2D2	1.72086
RFWD3	1.71944
EDC4	1.71944
MID2	1.71944
NLRX1	1.71856
PRKAR1A	1.71657
HPRT1	1.71645
PABPN1	1.71611
VPS33A	1.71533
HEYL	1.7143
TXNRD1	1.71399
OR51E2	1.71264
ALDH16A1	1.71099
SBNO2	1.71099
MEX3D	1.71099
MIDN	1.71099
ZNF559	1.71099
ZNF561	1.71099
ZNF846	1.71099
ENSG00000167807	1.71099
ENSG00000267303	1.71099
USP10	1.70958
SEC31A	1.70958
TAX1BP1	1.70958
H2AC20	1.70958
CALML5	1.70958
EMC8	1.70958
VEZT	1.70958
CHD3	1.70731
TPR	1.70731
COPB1	1.70731
NUP85	1.70731
TAF2	1.70731
ELOA	1.70731
DCAF1	1.70731
P3H3	1.70731
C12orf43	1.70731
INHBA	1.70703
HTRA1	1.70454
GSR	1.70043
CTSS	1.69893
ACTN4	1.69752
KLRK1	1.69612
RPL24	1.69393
SELENON	1.69231
TUFM	1.69101
CLTC	1.69046
SSBP1	1.68993
VAMP3	1.68993
NUP205	1.68993
RAB9A	1.68993
MMGT1	1.68993
EMC4	1.68993
CENPV	1.68993
EMC3	1.68993
DNM2	1.68903
KLRC2	1.68889
TBX21	1.68837
PALS1	1.68686
CPS1	1.68672
P2RY14	1.68459
MMS19	1.68382
TARS2	1.68221
NDUFV2	1.68116
USP18	1.68073
ALOX15	1.68051
MIR199A1	1.68013
QSOX2	1.6788
EXOC7	1.67703
TNFRSF10B	1.67541
DOCK8	1.6741
CASK	1.67247
APOBEC3G	1.67247
MAP4	1.67247
SDK1	1.66685
STRAP	1.66645
PTGDR2	1.66547
C1R	1.66329
IFITM2	1.66067
ABCB7	1.66011
PLOD1	1.6586
NLRP2	1.65735
DEK	1.65731
FXR1	1.65721
PUM3	1.65606
TMEM41A	1.65518
HNRNPK	1.65516
EPCAM	1.65408
YWHAZ	1.65282
RBMX	1.65282
MAP1LC3B	1.65282
H1-2	1.65282
FKRP	1.65272
ELAVL2	1.65228
FOLR3	1.65228
XDH	1.65014
TUBB4A	1.64577
MYO1E	1.64313
DHX37	1.64313
LDLRAD3	1.64313
VWA8	1.64313
PTGES3	1.64303
TSPYL5	1.64267
RPS11	1.64223
PCBP3	1.64223
MCM7	1.64016
SARS2	1.63737
MIR7-1	1.63575
LTBP1	1.63463
VDAC2	1.63449
MINK1	1.63246
ATG13	1.63113
ALDOA	1.63104
CCL20	1.62985
PPP1CA	1.62984
ATP5F1A	1.62984
DDX20	1.62984
CAPZA1	1.62984
SEC22B	1.62984
BUB3	1.62966
CLDN1	1.62966
GOLIM4	1.62943
SAMHD1	1.62722
SEC23A	1.62722
SRSF7	1.62722
ANKRD17	1.62722
SUPT16H	1.62722
DDX54	1.62722
SRSF10	1.62722
RFX3	1.62432
RFX4	1.62432
SETD2	1.62223
TOMM70	1.62171
TRMT1	1.62048
TLL1	1.61952
HRH4	1.61949
S1PR2	1.61758
FBXW7-AS1	1.61654
ATAD1	1.61613
CACNG6	1.61543
CNOT1	1.61525
RPL12	1.61525
GEMIN4	1.61525
THRAP3	1.61525
PC	1.61147
PPIA	1.61147
KRT2	1.61147
NLRP1	1.60823
ECHDC3	1.60602
ST7	1.60602
NOTCH1	1.60474
RPL10A	1.6047
TNFRSF13C	1.60397
LNPEP	1.60392
PCNT	1.60331
TAB1	1.60136
CEP85L	1.60136
MDH2	1.60087
RPA1	1.60087
TUBG1	1.60087
TUBA1B	1.60087
FANCG	1.60087
DYNLL1	1.60087
RPLP0	1.60087
SAR1A	1.59869
NPLOC4	1.59869
UBAC2	1.59869
SNRPG	1.59869
AUP1	1.59869
SNRPD3	1.59869
ASIC2	1.59832
ETFB	1.59718
INTS2	1.59538
MESD	1.5936
CTSK	1.59327
OGT	1.59315
ACADS	1.58958
AGO2	1.58958
CCNT1	1.58958
NXPH4	1.58761
MYO5B	1.58677
RPL15	1.58677
SIK3	1.58677
DNPEP	1.58677
VDAC3	1.58646
ANO6	1.58433
IL2RG	1.58061
PUS1	1.58042
SGCE	1.58042
LIAS	1.58042
AGPAT1	1.58042
ATP6V1D	1.58042
SYT4	1.58042
TRA2A	1.58042
GCNT3	1.58042
POLD3	1.58042
SACM1L	1.58042
CLTRN	1.58042
NCAPH2	1.58042
TBC1D5	1.58042
NTPCR	1.58042
TBC1D8	1.58042
TUT1	1.58042
WDR41	1.58042
ZIC5	1.58042
NUFIP2	1.58042
STEAP1B	1.58042
CCDC168	1.58042
SLC4A1	1.57958
C1QA	1.57815
NT5C3A	1.57815
RRM2B	1.57744
ECHS1	1.57744
OPTN	1.57744
HERPUD1	1.57744
THADA	1.57744
TRIM31	1.57744
MYH4	1.57407
G6PC2	1.57273
REG3G	1.57273
IL7R	1.5725
NONO	1.57021
C1QBP	1.57021
NUP153	1.57021
RPL30	1.57021
DCP1A	1.57021
DNAJB9	1.57021
KAT2B	1.56772
ITPR3	1.56771
SMC1A	1.56425
STAMBP	1.56425
TRAP1	1.56425
CYFIP2	1.56425
TSG101	1.56425
NDUFA5	1.56425
IL1F10	1.56425
POLR2M	1.56425
SPART	1.56258
STK39	1.55901
G3BP2	1.55724
PI4KA	1.55694
PPM1B	1.55694
AHSG	1.55594
FCGRT	1.5515
MBD4	1.5515
MARK1	1.55057
RPL27	1.55057
RANBP9	1.55057
ACADL	1.55057
EXOSC1	1.55057
LSM3	1.55057
MAEA	1.55057
PHLDB2	1.55057
SSX2IP	1.55057
ZWINT	1.55057
KHNYN	1.55057
TPCN1	1.55056
ALDH7A1	1.55047
DKC1	1.54966
MCM3	1.54966
PDCL	1.54966
SSRP1	1.54966
DBN1	1.54966
ID4	1.54966
HLA-F	1.54966
ALYREF	1.54966
TOMM22	1.54966
PLOD2	1.54937
GLIS3	1.54518
DELEC1	1.54512
REG1A	1.545
MGLL	1.54452
EWSR1	1.54222
AICDA	1.54145
DNASE2	1.54115
PTCH1	1.54038
UQCRFS1	1.53699
KDM1A	1.5331
YWHAG	1.5331
MCM5	1.5331
PTK7	1.5331
VAPB	1.5331
SLC26A2	1.5331
TUBB4B	1.5331
CDC42BPB	1.5331
GNB2	1.5331
HSPA1B	1.5331
MCM3AP	1.5331
SMG1	1.5331
TRA2B	1.5331
KHDRBS3	1.5331
API5	1.5331
H4C3	1.5331
SRRM2	1.5331
CNOT7	1.5331
TCEA1	1.5331
H2AC11	1.5331
H4C11	1.5331
RC3H1	1.5331
H4C2	1.5331
H4C4	1.5331
RNR1	1.5331
HLA-DRB5	1.53263
SUPT5H	1.53165
ICAM3	1.52999
AIM2	1.52785
CXCL3	1.52785
ATG14	1.52785
MIR1207	1.52785
SDHB	1.52603
COG4	1.52481
PDE8B	1.5228
CEP97	1.51957
ANKHD1	1.51948
IDH3A	1.51346
PRDX3	1.51346
RAB11A	1.51346
GFM1	1.51346
GPC4	1.51346
SPRY4	1.51346
BAMBI	1.51346
NSUN2	1.51346
PDCD6IP	1.51346
RFC4	1.51346
SLC25A5	1.51346
TUBB2B	1.51346
GNB4	1.51346
TRAF4	1.51346
HNRNPH1	1.51346
CAPZB	1.51346
NLN	1.51346
NIPSNAP2	1.51346
RCC2	1.51346
RCN2	1.51346
CLPTM1L	1.51346
MKLN1	1.51346
ATRN	1.51346
N4BP1	1.51346
PLP2	1.51346
TRIM13	1.51346
XRN1	1.51346
DNAJB12	1.51346
EXOSC6	1.51346
H2AC16	1.51346
H2AC4	1.51346
H2AC6	1.51346
H2AC12	1.51346
H2AC15	1.51346
H2AC21	1.51346
IL17C	1.51038
PTPRF	1.50759
OXA1L	1.50504
CANX	1.50485
MAN2B1	1.5045
CACNA2D1	1.50277
FAM3A	1.50038
NT5E	1.49966
SYT1	1.4972
GP9	1.4972
HDAC10	1.4972
PAK6	1.4972
POLK	1.4972
NCLN	1.49604
NKX2-5	1.49529
GGH	1.49216
NKAIN2	1.49127
TMPO	1.49083
PDZD2	1.49083
NF2	1.48874
SLC25A4	1.48786
CTBP1	1.48786
GRID2	1.48786
CHMP2B	1.48786
NHP2	1.48786
ORC4	1.48786
SEC24C	1.48786
WASF2	1.48786
BANF1	1.48786
CHMP4B	1.48786
MACROH2A1	1.48786
STK38	1.48786
TUBB6	1.48786
DNAJB11	1.48786
GOSR2	1.48786
MDC1	1.48786
PA2G4	1.48786
SORBS1	1.48786
SRSF9	1.48786
WASL	1.48786
GGA3	1.48786
RFC3	1.48786
RPA3	1.48786
SMC2	1.48786
SRSF6	1.48786
CAPZA2	1.48786
GEMIN2	1.48786
LRP10	1.48786
PCDH7	1.48786
RAB11FIP2	1.48786
RAB11FIP5	1.48786
SGSM3	1.48786
SNTB1	1.48786
SULF2	1.48786
TMEM70	1.48786
VTI1A	1.48786
VTI1B	1.48786
GAR1	1.48786
PMEPA1	1.48786
RBM14	1.48786
RBSN	1.48786
SAP18	1.48786
SEC24A	1.48786
APOBEC3A	1.48786
CDCA3	1.48786
EDF1	1.48786
GNG12	1.48786
GOLGA4	1.48786
LSM1	1.48786
PARD6B	1.48786
PFDN5	1.48786
RAB11FIP1	1.48786
BRK1	1.48786
H2BC11	1.48786
MED24	1.48786
WDR82	1.48786
SLC16A6	1.48786
TAF7	1.48786
DERL3	1.48786
FAM91A1	1.48786
PYROXD2	1.48786
RPAP3	1.48786
H2AC1	1.48786
H2BC12	1.48786
PABPC5	1.48786
WASHC3	1.48786
EMC9	1.48786
WASHC2C	1.48786
WASHC2A	1.48786
WASH3P	1.48786
WASH6P	1.48786
RPL13	1.48785
AVPR1B	1.48537
DVL1	1.48158
IGHMBP2	1.47944
TRIP4	1.47944
SCN7A	1.47941
EZR	1.47936
NIN	1.47637
HSD17B10	1.46972
SLCO4C1	1.46514
STK11IP	1.46401
FKBP8	1.46388
ATP5F1D	1.46276
SPNS1	1.46159
RPLP2	1.46007
PTCD3	1.45932
POMT1	1.45818
DLX3	1.45777
TCTN2	1.45777
ALG12	1.45777
PIR	1.45777
LINC00540	1.45777
HLA-DPA1	1.45673
NDUFA12	1.45663
ECE1	1.45628
PARP14	1.4531
DDX6	1.45206
DUT	1.45141
SGCB	1.45104
IL17RA	1.44858
ISG20	1.44829
TMEM106B	1.44677
FARSA	1.44615
YWHAE	1.44351
AGK	1.44274
TRMT10C	1.44233
HLA-DQA2	1.44214
ACLY	1.44016
ATP2A3	1.43893
PSEN1	1.43822
SLC3A2	1.43799
ACSL1	1.43539
ACYP2	1.43539
CLYBL	1.43539
UBE2Q1	1.43539
CHP1	1.43267
ZNF341	1.43168
TMEM120B	1.42902
CD70	1.42589
SERPINH1	1.4254
PARD3	1.42386
EXOSC10	1.42386
FAM13A	1.42294
EMP1	1.42294
MIR451A	1.42079
OSBP	1.41892
CARM1	1.41644
MIB1	1.41631
TOR1A	1.41503
BAG6	1.41503
CD84	1.41499
CD81	1.41118
SUGP2	1.41052
NCBP3	1.40888
COLGALT1	1.40676
HLA-DMA	1.40593
DDX1	1.40465
INTS4	1.39988
SLC27A2	1.39945
NGLY1	1.39868
XRN2	1.39826
FANCB	1.39826
FSD1	1.39816
NXT1	1.39679
TK1	1.39577
SNCA	1.39491
LETM1	1.3896
MYO1C	1.3896
SLC30A5	1.3896
SEPTIN7	1.3896
SELENOK	1.3896
PTP4A3	1.38868
LTN1	1.38634
HK1	1.38169
TNFRSF10A	1.38131
EYA1	1.37769
MOGS	1.37619
SGTA	1.37341
RAP1GDS1	1.37002
SLC29A1	1.3698
F12	1.36891
ZNF699	1.36608
HBA1	1.36557
MFGE8	1.36287
HNRNPC	1.36255
MPDU1	1.36016
MYL1	1.35958
[truncated: 3,355 more rows]

## Sheet: SARS-CoV-2
Gene Symbol	Relevance score
ACE2	66.7797
TLR7	56.6813
TMPRSS2	34.9753
OAS1	26.6583
FURIN	25.0223
NRP1	24.988
TBK1	22.6707
IRF3	22.0736
CTSL	21.3847
HLA-A	20.6813
NLRP3	18.6833
IL6	18.1141
BSG	17.6729
HMGB1	16.6413
IFITM1	16.3521
TMPRSS4	16.1435
IFITM3	16.0196
AGTR1	15.7343
IFIH1	14.9237
HMOX1	14.8087
MBL2	14.7744
ACE	14.3994
RIGI	14.3685
TOMM70	14.3423
IFNB1	14.0848
VPS39	14.0065
HLA-C	13.7899
STING1	13.5553
IFNAR1	13.3489
IL1B	13.3188
TLR4	13.1712
ANO6	12.9943
RELA	12.9079
CGAS	12.88
DPP4	12.7845
MAVS	12.6691
IFITM2	12.617
HIF1A	12.4665
VPS41	12.4399
SLC6A19	12.1175
AGTR2	11.9318
TNF	11.8999
PALS1	11.7107
HLA-B	11.6682
LOC117134593	11.6086
RAE1	11.4998
PIK3C3	11.3698
TLR2	11.3488
IL10	11.3444
IL17A	11.2332
IL17RA	11.2131
CRP	11.1963
BMS1P20	11.1404
CXCL10	11.0399
HLA-E	10.95
CCL2	10.9338
NFE2L2	10.822
NUP98	10.7619
TLR8	10.4092
G3BP1	10.3956
CXCL8	10.2977
TRAF3	10.2174
NFKB1	10.1167
ADAM17	10.0099
KPNA2	9.99032
SCARB1	9.9783
ISG15	9.8486
HAVCR1	9.81579
AVPR1B	9.70141
ZDHHC20	9.62981
CH25H	9.62373
VEGFA	9.56672
G3BP2	9.55044
LOC117134604	9.49035
IKBKG	9.45142
PIKFYVE	9.37207
TRIM25	9.22494
MYD88	9.18617
NRP2	9.13059
ZDHHC9	9.09974
LY6E	9.08115
HNRNPA1	9.0569
UBC	8.88582
EGFR	8.66116
IL2RA	8.66116
SFTPD	8.64235
CTSB	8.62634
BMAL1	8.6054
EEF1A1	8.51587
IFNG	8.36292
ZDHHC8	8.36146
GSK3B	8.30027
SMPD1	8.20204
DHX58	8.07613
MAP1LC3B	8.07142
IGKV2-29	8.06748
RPS2	8.05403
JAK1	8.0227
LARP1	7.99615
LOC102724971	7.87788
MTOR	7.83796
TYK2	7.83384
IL4	7.59837
IL2	7.58373
VPS11	7.57779
S100A8	7.55731
NFKBIA	7.54976
IFNA2	7.41043
KLRC1	7.35265
TJP1	7.35158
TLR3	7.29476
CANX	7.27591
RPS5	7.25201
CSF2	7.2399
IL22	7.23789
RPS15	7.2275
METTL3	7.13321
TMEM41B	7.11673
LOC118966792	7.10776
RPS3	7.09259
TRAF6	7.0722
BECN1	7.05876
IFNAR2	7.04596
IFNA1	7.03315
PRKCSH	6.99392
TMEM106B	6.98075
MOGS	6.96941
LOC117134608	6.92897
LOC117135106	6.92897
ZC3HAV1	6.91803
HSP90AA1	6.90371
HSPA5	6.88061
STAT1	6.87083
VPS16	6.86424
VPS18	6.86424
KNG1	6.85971
AKT1	6.79419
LOC117134605	6.73716
LOC117134606	6.73716
ITGB1	6.73488
SNRPB	6.71706
RPS18	6.71706
YWHAH	6.71615
STAT2	6.71066
RPS19	6.68864
MAP3K7	6.65918
DDOST	6.65918
PIK3R4	6.63308
FASN	6.57342
VCP	6.52525
YWHAQ	6.52155
CSNK1A1	6.49752
NUP210	6.49704
KREMEN1	6.49389
IRF5	6.46041
KLRD1	6.46041
CCL3	6.44494
CD8A	6.43513
LOC102723407	6.39011
NUP93	6.37437
NUP188	6.37437
TPCN2	6.37373
SRPK1	6.37345
HSP90AB1	6.36345
RPS10	6.35304
NLRP12	6.33304
MAN1B1	6.32243
STT3A	6.32243
MAN2A1	6.32243
VPS45	6.32243
CCL5	6.32227
IKBKE	6.3168
ZDHHC5	6.31301
GOLGA7	6.31301
CAV1	6.29882
MAGT1	6.29051
IKBKB	6.2846
RPN1	6.2571
MGAT1	6.2571
RPN2	6.2571
RPS12	6.2571
SMN1	6.2571
RPS21	6.2571
RPS7	6.22198
VPS33A	6.18485
RPS26	6.16123
RPS27	6.16123
NUP214	6.13986
F3	6.12221
SDC4	6.10854
RPSA	6.06529
DDX20	6.06529
RPS23	6.06529
RPS29	6.06529
RPS3A	6.06529
GEMIN4	6.06529
RPS8	6.06529
SNRPG	6.06529
RPS27L	6.06529
SNRPD3	6.06529
NUP54	6.0573
NUP58	6.0573
LTF	6.02917
TGFB1	6.02618
NUP62	5.96531
RIPK1	5.94105
NUP205	5.93855
AVP	5.9323
REN	5.88119
NUP155	5.88067
APOE	5.86681
FUT8	5.85813
DAD1	5.85813
IFNA6	5.85621
IRAK1	5.85509
NDC1	5.85005
TLR9	5.81727
AP2M1	5.80709
IMPDH2	5.79723
CNBP	5.78473
AGT	5.78109
IRF7	5.7526
AAAS	5.7496
SEC23A	5.71247
CREBBP	5.67293
YWHAZ	5.67293
PARP14	5.65767
ATG14	5.65733
HSPA8	5.62486
RAB7A	5.6186
GANAB	5.59407
RPS15A	5.59407
RPS20	5.59407
EIF2S3	5.59264
CD209	5.5852
GJA1	5.55453
GSK3A	5.55453
TUSC3	5.55453
GALNT1	5.55453
ARL8B	5.52269
JAK2	5.50129
F2	5.49939
CD14	5.49576
FYN	5.46586
TUFM	5.46586
MGAT2	5.46586
CHMP2B	5.46586
RPS17	5.46586
CHMP4B	5.46586
VPS33B	5.46586
RPS16	5.46586
GEMIN2	5.46586
RPS11	5.46586
CHMP7	5.46586
GEMIN8	5.46586
LOC117600004	5.45045
CXCL1	5.41461
CXCL2	5.41461
NKRF	5.39309
PYCARD	5.3637
RPS24	5.35677
PARP9	5.35677
VAMP8	5.35241
NUP88	5.35063
SERPING1	5.29037
HLA-G	5.27396
TP53	5.26459
CLEC4M	5.24447
DDX21	5.24339
PRMT1	5.2364
MFGE8	5.23616
NDUFAF2	5.23616
DICER1	5.23206
ZYG11B	5.19754
TAB1	5.15883
RBX1	5.14417
RPS13	5.131
RPS28	5.131
RPS4X	5.131
GEMIN5	5.131
RPS25	5.131
NUP133	5.12169
GPC4	5.10934
UVRAG	5.09562
PDCD1	5.08991
PTPN11	5.08215
B2M	5.08215
NUP107	5.08215
TKFC	5.08215
NEU1	5.06415
JUN	5.05952
CUL2	5.05147
CD4	5.03522
ACAT1	5.02891
RHEB	5.02891
KHNYN	5.01349
RPS9	5.00279
SNRPE	5.00279
SNRPD2	5.00279
GEMIN6	5.00279
SNRPF	5.00279
HDAC2	5.00187
ATP6AP1	4.99918
SIGLEC1	4.99819
TANK	4.99699
YWHAE	4.99348
YWHAG	4.99348
SEC24C	4.99348
SEC24D	4.99348
TPR	4.99348
NUP85	4.99348
SEC24B	4.99348
HLA-F	4.99348
SEC24A	4.99348
NUP35	4.99348
NUP42	4.99348
SIKE1	4.99348
KEAP1	4.96473
MOV10	4.96155
SNX27	4.92598
EIF3A	4.91765
IL18	4.91448
NOD2	4.8844
SIGMAR1	4.85934
EIF3I	4.83997
ATP1B1	4.8121
RAP1GDS1	4.78956
CASP1	4.77292
RNASEL	4.74788
STX17	4.74466
COMT	4.72668
NLRX1	4.72564
ZDHHC3	4.72564
HAVCR2	4.72408
RPS27A	4.72285
SRPK2	4.66154
RANBP2	4.65862
NUP160	4.65862
NUP37	4.65862
BCS1L	4.63697
ELOB	4.6344
VDR	4.5947
TNNI3	4.56056
TAB2	4.53042
TAB3	4.53042
EIF3C	4.52597
EIF2S2	4.51032
CASP3	4.49236
EIF3G	4.48445
CHUK	4.48345
RB1	4.48345
VHL	4.48345
DDX5	4.48345
ZCRB1	4.48345
PPIA	4.47144
CIITA	4.47082
IFIT2	4.4684
ULK1	4.45282
EIF2AK2	4.42942
CCR6	4.38461
MASP2	4.37662
IFNA21	4.37662
IFNA4	4.37662
INS	4.35414
EIF3B	4.34182
FXR1	4.31385
PABPC1	4.31385
BRD4	4.29445
PTX3	4.27763
CD74	4.27255
NPPB	4.26964
SERPINA1	4.26741
GCLC	4.26101
PHB1	4.24954
HLA-DRB1	4.23513
SELL	4.18627
PAIP1	4.18567
MAP2K1	4.17234
CASP8	4.17234
CXCR4	4.17234
PIK3R1	4.17234
ITPR1	4.17234
TRAF2	4.17234
EIF2S1	4.16272
SQSTM1	4.15323
JPT2	4.14577
FADS2	4.12417
UBB	4.12099
UBA52	4.12099
FYCO1	4.12098
CAPRIN1	4.1179
AP2A2	4.11446
PCBP2	4.11004
CXCL5	4.09077
AAK1	4.09051
USP10	4.07966
LOC112679198	4.07783
NUP153	4.07648
NUP50	4.07648
EIF3D	4.06629
HYOU1	4.06545
RAB14	4.06545
REEP5	4.06545
CLCC1	4.06545
RAB8A	4.06545
UGGT2	4.06545
ALG5	4.06545
GOLGB1	4.06545
S100A9	4.04934
CD40LG	4.02785
LBP	4.0201
DDX1	4.0089
FANCI	3.99779
AP2A1	3.99571
CD19	3.99447
TBX21	3.99447
FCRL5	3.99447
BDKRB1	3.98818
SIRT5	3.97701
GIGYF2	3.97701
EIF3E	3.97035
LMAN2	3.95613
ELOC	3.94857
ELANE	3.94155
PPIB	3.93782
STUB1	3.9347
TRIM4	3.9212
RPL36	3.91284
DNAJC11	3.91284
GOLGA3	3.91284
AKAP8L	3.91284
IFNGR1	3.90721
ITCH	3.90721
AP2S1	3.90721
CTLA4	3.90482
AICDA	3.90482
PABPC4	3.89051
SDC1	3.87861
HNRNPDL	3.8677
EIF3F	3.85658
EIF3H	3.85658
PDPK1	3.85619
PHB2	3.84436
IL7	3.83672
RACK1	3.82046
SURF4	3.82046
STOML2	3.81063
CBL	3.80676
TXLNA	3.79595
ZMPSTE24	3.78876
NOS3	3.77175
ASGR1	3.77079
PRDX4	3.76644
IFNA10	3.76276
PTGES3	3.74602
MSN	3.74491
XPOT	3.74362
ATP5PB	3.74362
ATP5PD	3.74362
FAF2	3.74362
PRKDC	3.72028
ERLIN2	3.72028
HNRNPM	3.72028
ACAD9	3.71996
ADAM9	3.71893
ALB	3.71285
SPCS2	3.69638
CD163	3.6918
ATG9A	3.69078
ITGB2	3.68838
SNX17	3.66236
TARS2	3.65475
ATP1B3	3.65008
CHP1	3.65008
SPINT2	3.6329
ERP44	3.60961
UPF1	3.60961
SPART	3.60961
HECTD1	3.60961
SLC9A3R1	3.59644
CCR5	3.59614
PTBP1	3.59419
SNAP29	3.59419
ENPEP	3.58692
MTHFD1	3.58627
PVR	3.58627
RTN4	3.58627
GGH	3.58627
PLD3	3.58627
RAB2A	3.58627
COQ8B	3.58627
NPTX1	3.58627
RAB1A	3.58627
ATE1	3.58627
GTF2F2	3.58627
MDN1	3.58627
QSOX2	3.58627
ZFR	3.58627
TRIM59	3.58627
FAM8A1	3.58627
FAM98A	3.58627
DNM2	3.57397
ECSIT	3.56468
IGHG4	3.56468
CLEC4G	3.56237
LCK	3.55563
ZAP70	3.55563
CD247	3.55563
PTPN6	3.55563
CD3E	3.55563
CD3G	3.55563
UBE2I	3.55563
ST3GAL3	3.55563
SUMO1	3.55563
HLA-DRA	3.55563
ST6GAL1	3.55563
PARP4	3.55563
RPS6	3.55563
ST3GAL1	3.55563
ST3GAL4	3.55563
MGAT4B	3.55563
MGAT5	3.55563
RPS14	3.55563
EDEM2	3.55563
ST3GAL2	3.55563
MGAT4A	3.55563
MGAT4C	3.55563
PARP10	3.55563
PARP8	3.55563
SMN2	3.55563
ST6GALNAC2	3.55563
CHMP2A	3.55563
CHMP3	3.55563
PARP6	3.55563
ST6GALNAC4	3.55563
SNRPD1	3.55563
ST6GALNAC3	3.55563
CHMP6	3.55563
CHMP4C	3.55563
CRB3	3.55563
PARP16	3.55563
CHMP4A	3.55563
GEMIN7	3.55563
RPS4Y1	3.55563
RPS4Y2	3.55563
RNF103-CHMP3	3.55563
CXCR2	3.55548
DDX3X	3.5492
MIB1	3.53786
FKBP10	3.53786
PCNT	3.53786
ERC1	3.53786
RBM28	3.53786
EDEM3	3.53786
CHPF2	3.53786
ERLEC1	3.53786
MTX1	3.53786
MYCBP2	3.53786
ZNF503	3.53786
IL12B	3.5314
RICTOR	3.5314
PLG	3.52511
C5AR1	3.52361
NCK1	3.52302
CD274	3.52042
STIM1	3.5127
P4HB	3.5127
PLOD2	3.5127
CCDC22	3.5127
SRP72	3.5127
FKBP15	3.5127
TM9SF2	3.5127
MYH9	3.50835
DNAJB1	3.50835
PSMC4	3.50835
BAG6	3.50835
CSNK2A2	3.48682
EIF4E2	3.48682
HS6ST2	3.48682
TOR1AIP1	3.48553
UNC93B1	3.47849
RDX	3.46018
ELAVL1	3.46018
UBAP2L	3.46018
ILF3	3.46018
UBE2N	3.45813
YWHAB	3.45813
LGALS3	3.45189
KDM1A	3.44961
ITGA5	3.44878
NEAT1	3.43905
IGF2R	3.43829
LMAN1	3.43829
AGK	3.43829
SCFD1	3.43829
LTN1	3.43829
RTCB	3.43829
GCN1	3.43829
EMC2	3.43829
USP13	3.43269
EXOSC2	3.43269
LOC117134607	3.42848
LOC117134611	3.42848
LOC117135104	3.42848
LOC117135105	3.42848
ELOVL5	3.4242
BCL2L1	3.41399
ATP6V1A	3.41378
PPT1	3.41378
DIS3	3.41378
RAB10	3.41378
GOLGA2	3.41378
PSMD8	3.41378
SUN2	3.41378
TUBGCP2	3.41378
VAMP7	3.41378
CEP250	3.41378
GCC2	3.41378
STC2	3.40427
PPP1CA	3.3911
PLOD1	3.38862
IGF2BP2	3.38862
DEGS1	3.38862
GORASP2	3.38862
FAM120A	3.38862
FUBP3	3.38862
AAR2	3.38862
CFTR	3.36893
HMOX2	3.36275
GLO1	3.36275
CPD	3.36275
NXF1	3.36275
XPO5	3.36275
CNNM3	3.36275
GOLGA5	3.36275
SRPRA	3.36275
RTRAF	3.36275
VIM	3.33835
UCHL1	3.3361
STT3B	3.3361
TMEM43	3.3361
NME3	3.3361
PI4K2A	3.3361
IFI44	3.3318
USP7	3.31228
FCGR2A	3.30868
CLCN7	3.30861
RPL13A	3.30861
BAG2	3.30861
EIF2A	3.30861
PCMT1	3.30861
STX7	3.30861
HNRNPA3	3.30861
STX6	3.30861
TMEM199	3.30861
ZC3H15	3.30861
USP9X	3.29111
HUWE1	3.29111
PDIA3	3.29111
HAX1	3.29111
TMED10	3.29111
DNAJA2	3.29111
IL6R	3.28054
ACLY	3.28019
EZR	3.28019
VDAC2	3.28019
APP	3.25073
XPO1	3.24144
SAMHD1	3.24144
DNAJC7	3.24144
GET4	3.24144
CTSS	3.22012
EIF3M	3.22012
CLU	3.21557
DHCR24	3.21557
NDUFS2	3.21557
CALU	3.21557
PSMD4	3.21557
LEMD3	3.21557
ATP5F1D	3.21557
ZW10	3.21557
CKAP4	3.21557
SCAMP3	3.21557
TM9SF4	3.21557
RANBP6	3.21557
TMED9	3.21557
DHPS	3.20359
LACTB	3.20359
PTPRC	3.19911
HSPG2	3.19911
GPC3	3.19911
AGRN	3.19911
ICOS	3.19911
ISCU	3.19911
SDC2	3.19911
CD80	3.19911
GPC1	3.19911
GPC6	3.19911
IL12A	3.19911
SDC3	3.19911
GPC5	3.19911
CCL19	3.19911
GPC2	3.19911
IFN1@	3.19911
CLTC	3.18892
RNF5	3.18892
TMEM33	3.18892
VDAC1	3.1882
AP2B1	3.17885
AHSA1	3.17885
PPIH	3.17885
EEF2	3.16143
RPL11	3.16143
SLC1A5	3.16143
PRPF8	3.16143
SEC61A1	3.16143
DHX9	3.16143
EXOC4	3.16143
FBL	3.16143
IMMT	3.16143
RPL23	3.16143
RPL23A	3.16143
RPL8	3.16143
CSE1L	3.16143
NLRP1	3.15805
MIR223	3.1525
FKBP1A	3.13931
DLG1	3.13931
FXYD2	3.13931
MSH6	3.13301
PGRMC1	3.13301
AHR	3.12655
NEK9	3.10764
PMPCA	3.10764
ERLIN1	3.10355
PDZK1	3.10355
LYAR	3.10355
MAPK1	3.10006
MAPK3	3.10006
VWF	3.09542
AKT2	3.08326
AKT3	3.08326
MASP1	3.08326
TLR1	3.08326
RIPK2	3.08326
SFN	3.08326
IL17F	3.08326
NOD1	3.08326
SAR1B	3.08326
UBE2V1	3.08326
IRAK2	3.08326
SEC13	3.08326
IL17RC	3.08326
RNF135	3.08326
IFNA5	3.08326
POM121	3.08326
IFNA14	3.08326
IFNA8	3.08326
NUP43	3.08326
SEH1L	3.08326
IFNA13	3.08326
IFNA17	3.08326
IFNA16	3.08326
IFNA7	3.08326
PEDS1-UBE2V1	3.08326
STXBP3	3.08248
PLAT	3.06867
GLA	3.05661
CYB5R3	3.05661
AGPS	3.05661
SRP54	3.05661
RAB5C	3.05661
MRPS2	3.05661
LARP4B	3.05661
CDK4	3.05064
ATP1A1	3.05064
ROCK1	3.05064
ROCK2	3.05064
FKBP4	3.05064
CHD3	3.05064
PPIG	3.05064
BST2	3.05064
SAP18	3.05064
CLEC10A	3.043
HNRNPU	3.04102
EIF1	3.03193
TICAM1	3.03127
LAG3	3.03127
MX1	3.03127
TOR1A	3.02996
NARS2	3.02996
PMPCB	3.02996
ALG11	3.02996
PDIA4	3.02996
PDE4DIP	3.02996
PITRM1	3.02996
ATP13A3	3.02996
INTS4	3.02996
MTCH1	3.02996
SCCPDH	3.02996
SELENOS	3.02996
TIMM10B	3.02996
AXL	3.00887
ADAR	3.00761
SPTLC2	3.00247
FANCD2	3.00247
ATP2B4	3.00247
NSF	3.00247
SLC39A14	3.00247
BAG3	3.00247
SARM1	3.00247
BAG5	3.00247
GORASP1	3.00247
SLC6A15	3.00247
CHPT1	3.00247
LMAN2L	3.00247
LMO7	3.00247
PIGS	3.00247
SUMF2	3.00247
IPO11	3.00247
NEDD1	3.00247
B4GAT1	3.00247
TMEM214	3.00247
TRAPPC5	3.00247
TTI1	3.00247
MACO1	3.00247
STK11IP	3.00247
TM9SF1	3.00247
TOR1AIP2	3.00247
IRF9	2.98083
EIF1AX	2.98083
DNMT1	2.97405
RHOA	2.97405
POR	2.97405
ADAMTS1	2.97405
ETFA	2.97405
RALA	2.97405
SLC27A2	2.97405
GNB1	2.97405
POFUT1	2.97405
TLE1	2.97405
WWP2	2.97405
NGLY1	2.97405
NPC2	2.97405
PKP2	2.97405
PTGES2	2.97405
TLE3	2.97405
AASS	2.97405
ACSL3	2.97405
ARF6	2.97405
HS2ST1	2.97405
PCSK6	2.97405
CENPF	2.97405
EIF4H	2.97405
NIN	2.97405
OS9	2.97405
TRMT1	2.97405
COLGALT1	2.97405
SIL1	2.97405
CEP135	2.97405
ERO1B	2.97405
GRPEL1	2.97405
CHPF	2.97405
CNTRL	2.97405
EMC1	2.97405
PPIL3	2.97405
RAB18	2.97405
SLC30A7	2.97405
SDF2	2.97405
TIMM8B	2.97405
RRP9	2.97405
ATP5MG	2.97405
GRIPAP1	2.97405
ARL6IP6	2.97405
FAM162A	2.97405
UBAP2	2.97405
WASHC4	2.97405
CCDC86	2.97405
POGLUT3	2.97405
PRRC2B	2.97405
MTARC1	2.97405
MAP1LC3A	2.97249
CDSN	2.95433
ALDH7A1	2.94459
GALNT2	2.94459
ORAI1	2.94459
SEL1L	2.94459
TOM1	2.94459
ERO1A	2.94459
FUCA2	2.94459
PIBF1	2.94459
UGGT1	2.94459
FXR2	2.94459
RSL1D1	2.94459
TES	2.94459
ACOT9	2.94459
MYO18A	2.94459
FTSJ3	2.94459
CEP131	2.94459
SURF6	2.94459
URB2	2.94459
PUSL1	2.94459
LDLR	2.9353
PSME3	2.9353
ATP6V1B2	2.91398
SDCBP	2.91398
CD99	2.91398
ITGB3	2.90323
CALR	2.88278
AMFR	2.88278
ATAD3B	2.88278
NPC1	2.88206
EIF2B1	2.88206
NAMPT	2.88113
HSP90B1	2.88113
CFL1	2.88113
ALDH5A1	2.85529
OAT	2.85529
PSAT1	2.85529
ANXA5	2.85529
PFKP	2.85529
RAD23B	2.85529
PPA1	2.85529
SEC31A	2.85529
HSPH1	2.85529
MTHFD1L	2.85529
SSBP1	2.85529
TBCE	2.85529
VAMP3	2.85529
CLINT1	2.85529
CSDE1	2.85529
GOLM1	2.85529
TMX1	2.85529
HAUS6	2.85529
TMUB1	2.85529
TOP3B	2.84865
ABO	2.84723
PRKACA	2.82687
STX4	2.82687
AKAP8	2.82687
STOM	2.82687
TUBGCP3	2.82687
USO1	2.82687
TFRC	2.79741
SLC1A3	2.79741
PPP2R1A	2.79741
ATP6AP2	2.79741
AARS1	2.79741
CKB	2.79741
IDH3B	2.79741
NDUFS1	2.79741
PABPN1	2.79741
PRDX5	2.79741
DRG1	2.79741
DYNC1I2	2.79741
POLR1B	2.79741
DHX30	2.79741
HNRNPR	2.79741
IGF2BP1	2.79741
CLDN5	2.79741
COX5B	2.79741
TELO2	2.79741
TNRC6B	2.79741
WLS	2.79741
HEATR1	2.79741
ILF2	2.79741
NCLN	2.79741
RBM39	2.79741
H2AC20	2.79741
ECPAS	2.79741
URB1	2.79741
MET	2.7668
TGFBR1	2.7668
EPHA2	2.7668
ATR	2.7668
NOTCH2	2.7668
SLC9A1	2.7668
TNFRSF10B	2.7668
BLM	2.7668
EPCAM	2.7668
ITGA6	2.7668
PTPRF	2.7668
ALDH1A2	2.7668
ECE1	2.7668
GNAQ	2.7668
GPI	2.7668
PTPRJ	2.7668
HSPA9	2.7668
APOB	2.7668
EEF1A2	2.7668
GPD2	2.7668
HMGCR	2.7668
OGDH	2.7668
USP8	2.7668
ADCY9	2.7668
ATP2A3	2.7668
CLIP1	2.7668
CTNNA1	2.7668
EFNB1	2.7668
HINT1	2.7668
PDHX	2.7668
PTPRA	2.7668
STEAP3	2.7668
STIP1	2.7668
BLVRA	2.7668
CBR1	2.7668
EXTL3	2.7668
FSCN1	2.7668
GBF1	2.7668
GNPAT	2.7668
HSPA1L	2.7668
HSPA6	2.7668
ITM2B	2.7668
LSS	2.7668
MAPRE1	2.7668
NDUFA12	2.7668
NDUFS8	2.7668
NECTIN2	2.7668
PLXNA1	2.7668
SARS2	2.7668
SLC12A4	2.7668
SLC20A1	2.7668
SORT1	2.7668
CRYZ	2.7668
CYB5A	2.7668
DSC3	2.7668
FKBP8	2.7668
NDUFA10	2.7668
PASK	2.7668
PRPS2	2.7668
PTRH2	2.7668
VAMP2	2.7668
ATP5F1B	2.7668
CNDP2	2.7668
HSPE1	2.7668
PROCR	2.7668
UBE2G2	2.7668
BCAP31	2.7668
BTAF1	2.7668
CAVIN1	2.7668
CERS2	2.7668
DDX39B	2.7668
EEA1	2.7668
IARS2	2.7668
LRRC8A	2.7668
NPEPPS	2.7668
PRKRA	2.7668
TCTN3	2.7668
ARFGEF2	2.7668
HMGN1	2.7668
LRBA	2.7668
MAP4	2.7668
PDLIM1	2.7668
SPAG9	2.7668
STX16	2.7668
STX5	2.7668
TBL2	2.7668
TPBG	2.7668
ADPGK	2.7668
AGPAT3	2.7668
ANKRD17	2.7668
ATP5PF	2.7668
B3GALT6	2.7668
EGFL7	2.7668
EMC10	2.7668
EPN1	2.7668
EPN2	2.7668
FAT1	2.7668
HERC1	2.7668
MARCKS	2.7668
NBR1	2.7668
NUBP2	2.7668
PDS5A	2.7668
PEG10	2.7668
SCAMP1	2.7668
SCAMP2	2.7668
SEC23IP	2.7668
SLC38A2	2.7668
SMPD4	2.7668
TAX1BP1	2.7668
TNIP1	2.7668
YKT6	2.7668
DPY19L2	2.7668
FKBP3	2.7668
MGRN1	2.7668
NACA	2.7668
PCDHGC3	2.7668
RAB9A	2.7668
SNX2	2.7668
TIMELESS	2.7668
AGO3	2.7668
DTNB	2.7668
EFHD2	2.7668
FAM20B	2.7668
ITM2C	2.7668
LRIG3	2.7668
NAPA	2.7668
NCOA7	2.7668
RAB21	2.7668
SDF4	2.7668
SEMA4C	2.7668
STX12	2.7668
SUGT1	2.7668
SYMPK	2.7668
TAPT1	2.7668
ATL2	2.7668
CCDC115	2.7668
CDK5RAP3	2.7668
CEMIP2	2.7668
LSM14A	2.7668
PFDN2	2.7668
PRPF40A	2.7668
RAB13	2.7668
SEC16A	2.7668
SPNS1	2.7668
STAM2	2.7668
TM9SF3	2.7668
TMF1	2.7668
CALML5	2.7668
EMC8	2.7668
GOLIM4	2.7668
LSG1	2.7668
MICOS13	2.7668
MLF2	2.7668
MOSPD2	2.7668
RABGAP1L	2.7668
RABL3	2.7668
SHTN1	2.7668
TMEM87A	2.7668
TRAFD1	2.7668
DHRS7	2.7668
PALM	2.7668
RNF149	2.7668
TMED7	2.7668
BLTP3B	2.7668
NUDT19	2.7668
OSTC	2.7668
VEZT	2.7668
EMC4	2.7668
GPR89A	2.7668
MT-CO2	2.7668
PRAF2	2.7668
RBM33	2.7668
RETREG3	2.7668
SELENOF	2.7668
SEPTIN10	2.7668
STX10	2.7668
EMC3	2.7668
MAIP1	2.7668
OBI1	2.7668
PRRC1	2.7668
TMEM68	2.7668
FAM241B	2.7668
UGT2A1	2.74898
UGT2A2	2.74898
LOC107548112	2.74898
LOC111822949	2.74898
LOC116186920	2.74898
LOC116186921	2.74898
LOC117152610	2.74898
LOC117152611	2.74898
LOC117204000	2.74898
LOC117204001	2.74898
LOC117693187	2.74898
LOC120961763	2.74898
LOC121268921	2.74898
LOC122847304	2.74898
LOC115945160	2.74898
TGFBI	2.73488
AP3B1	2.73488
SOAT1	2.73488
BNIP3L	2.73488
DHX15	2.73488
TACO1	2.73488
MAGI1	2.73488
TMEM30A	2.73488
ABCE1	2.73488
GOSR1	2.73488
CCDC9	2.73488
EP300	2.73449
SMAD3	2.73449
SOS1	2.73449
SYK	2.73449
CD79A	2.73449
BLNK	2.73449
GRB2	2.73449
ANO1	2.72674
CD2	2.72674
IGLL1	2.72674
NDUFAF1	2.72674
ANO3	2.72674
ANO5	2.72674
MMP25	2.72674
ANO10	2.72674
ANO2	2.72674
CD8B	2.72674
HLA-DRB5	2.72674
ANO7	2.72674
PRG3	2.72674
ZDHHC2	2.72674
ANO9	2.72674
ANO4	2.72674
ZDHHC11	2.72674
IGHG1	2.72674
ANO8	2.72674
IGHE	2.72674
IGHG2	2.72674
TRAC	2.72674
HLA-DRB4	2.72674
TRBC1	2.72674
IGLC2	2.72674
MMP1	2.72518
SLAMF7	2.72518
CCL4	2.72518
RCOR1	2.71578
PSMC6	2.71578
ADAM10	2.70147
SNCA	2.70147
ACTB	2.70147
CDK1	2.70147
ALDH18A1	2.70147
CRKL	2.70147
EIF4A1	2.70147
LMNB1	2.70147
SERPINH1	2.70147
SPTLC1	2.70147
ITPR2	2.70147
ITPR3	2.70147
EIF5A	2.70147
FMR1	2.70147
KIF5B	2.70147
SLC7A5	2.70147
COX5A	2.70147
COX6A1	2.70147
IQGAP1	2.70147
RBMX	2.70147
RPL35A	2.70147
UBTF	2.70147
VDAC3	2.70147
HSPA4	2.70147
ATP5PO	2.70147
HNRNPC	2.70147
KHSRP	2.70147
MTHFD2	2.70147
RB1CC1	2.70147
SLC25A6	2.70147
TXNDC5	2.70147
UBE2S	2.70147
ABCF1	2.70147
H2AZ1	2.70147
RABEP1	2.70147
UBE2J1	2.70147
ASCC3	2.70147
ATP5F1C	2.70147
BTF3	2.70147
CAND1	2.70147
EEF1G	2.70147
H1-2	2.70147
MIA3	2.70147
NAT10	2.70147
NETO2	2.70147
PDIA6	2.70147
RPL9	2.70147
SNX5	2.70147
SRM	2.70147
SYNCRIP	2.70147
ATP6V1G1	2.70147
RPL37	2.70147
U2AF2	2.70147
DDX54	2.70147
FAU	2.70147
H3C1	2.70147
HSPA4L	2.70147
NOP2	2.70147
PES1	2.70147
RALY	2.70147
RUFY1	2.70147
STAU1	2.70147
H1-3	2.70147
MRM3	2.70147
TTC17	2.70147
RUFY3	2.70147
TDRD3	2.70147
CAMSAP1	2.70147
HNRNPUL2	2.70147
RPL26L1	2.70147
SRP9	2.70147
TMEM131	2.70147
LSM12	2.70147
CENPV	2.70147
TTC13	2.70147
VKORC1	2.69438
KPNB1	2.67624
MDM2	2.66635
CASK	2.66635
GGT1	2.66635
MSH2	2.66635
NR2F2	2.66635
CYLD	2.66635
SPTAN1	2.66635
PICALM	2.66635
SRSF7	2.66635
UCHL5	2.66635
USP22	2.66635
ZC3H14	2.66635
KIF7	2.66635
POP1	2.66635
TRAPPC9	2.66635
EXOC6	2.66635
MRPS7	2.66635
DNAJC10	2.66635
TWF1	2.66635
ARL6IP5	2.66635
TMPRSS13	2.66635
SRSF10	2.66635
UFD1	2.66348
PSMA5	2.66348
PSMD12	2.66348
PSMC2	2.66348
PSMD11	2.66348
SEC61B	2.66348
MAP2K2	2.63699
AMBRA1	2.63699
PCNA	2.62921
ITGAV	2.62921
TOP1	2.62921
ANXA1	2.62921
DDR1	2.62921
TMPO	2.62921
GABARAPL2	2.62921
CDKAL1	2.62921
MAZ	2.62921
MLEC	2.62921
CCPG1	2.62921
FOXK1	2.62921
MMGT1	2.62921
TIMM21	2.62921
RNA18SN5	2.62921
LZTFL1	2.61082
AIFM1	2.6056
PDHA1	2.6056
RPL5	2.6056
AIMP1	2.6056
SLC25A1	2.6056
CYP51A1	2.6056
GART	2.6056
NDUFA13	2.6056
RPL27	2.6056
CNOT1	2.6056
LRPPRC	2.6056
MATR3	2.6056
RPL10A	2.6056
CXCL9	2.6056
DCTN2	2.6056
PSMD13	2.6056
TRIP13	2.6056
MYBBP1A	2.6056
RPL24	2.6056
TMPRSS11D	2.6056
TIMM50	2.6056
ACTR1A	2.6056
UBAC2	2.6056
UBR4	2.6056
CCDC47	2.6056
ESYT2	2.6056
HACD3	2.6056
FLT1	2.59709
NF1	2.57499
PSMA6	2.57499
SQLE	2.57499
PSMA4	2.57499
ELMO2	2.57499
PSMC5	2.57499
VPS13A	2.57499
NPLOC4	2.57499
TARBP2	2.57499
NDFIP1	2.57499
STRAP	2.57499
RAB32	2.57499
RHBDD3	2.57499
GDF15	2.57376
EIF5	2.56886
ARHGAP21	2.54307
SLC2A1	2.50966
ATP2A2	2.50966
PLK1	2.50966
PHGDH	2.50966
SDHA	2.50966
DHCR7	2.50966
DLAT	2.50966
MAT2A	2.50966
PRDX6	2.50966
TARDBP	2.50966
ATP5F1A	2.50966
FLNC	2.50966
HNRNPK	2.50966
MCM7	2.50966
NDUFS3	2.50966
NONO	2.50966
PDHB	2.50966
SPTBN1	2.50966
FDFT1	2.50966
OPA1	2.50966
XRCC5	2.50966
HNRNPD	2.50966
NDUFA9	2.50966
NMT1	2.50966
RPL15	2.50966
NDUFA8	2.50966
AKAP12	2.50966
CAPZA1	2.50966
EXOC7	2.50966
MTX2	2.50966
NDE1	2.50966
PSMD7	2.50966
RPL3	2.50966
SNRNP200	2.50966
ARF4	2.50966
HNRNPL	2.50966
IPO5	2.50966
RPL12	2.50966
RTN3	2.50966
SAR1A	2.50966
SSR1	2.50966
TOMM40	2.50966
ARL1	2.50966
CORO1C	2.50966
HSD17B12	2.50966
RPL14	2.50966
RPL28	2.50966
RPL30	2.50966
RPL6	2.50966
SAMM50	2.50966
SF3B3	2.50966
SNRNP70	2.50966
SRPRB	2.50966
CLGN	2.50966
CLPTM1	2.50966
DYNLT1	2.50966
HM13	2.50966
HNRNPA0	2.50966
OSBPL8	2.50966
THRAP3	2.50966
CHCHD3	2.50966
CNIH4	2.50966
AUP1	2.50966
CDC123	2.50966
LPCAT1	2.50966
SEC22B	2.50966
STX18	2.50966
THOC3	2.50966
TMTC3	2.50966
SLC29A1	2.50101
MUC1	2.49444
EXOSC3	2.48309
HSPA1A	2.47454
COPA	2.47454
TFDP1	2.47454
SPIN1	2.43741
IL5	2.43378
STAT3	2.41949
TLR6	2.41506
C5	2.41456
VMP1	2.41456
TMEM41A	2.41456
HP	2.39844
COPG2	2.39844
YY1	2.39787
PURA	2.39787
RPL19	2.39787
BAIAP2L1	2.39787
YTHDF3	2.39787
DDX6	2.39419
MAP1LC3C	2.39192
G6PD	2.37742
PRKAR2A	2.36782
PRIM2	2.36782
MAT2B	2.36782
TBCA	2.36782
USP15	2.35539
TRIM28	2.35539
ANXA2	2.33789
RAD50	2.33591
HSD17B4	2.33591
SUCLA2	2.33591
ATP2B1	2.33591
MYO6	2.33591
SAE1	2.33591
NNT	2.33591
HDLBP	2.33591
WDR26	2.33591
APOBEC3G	2.33591
TBL3	2.33591
TOMM20	2.33591
RNH1	2.33591
ADM	2.31185
ATP7B	2.3025
GATA6	2.3025
MARK2	2.3025
CUX1	2.3025
SLC19A2	2.3025
B3GAT3	2.3025
DOCK6	2.3025
PIGT	2.3025
ATP13A1	2.3025
KDELR1	2.3025
PPP1R12B	2.3025
RNF20	2.3025
UBE3C	2.3025
IPO13	2.3025
RFT1	2.3025
GPAT4	2.3025
TRIM9	2.3025
YIF1B	2.3025
FASTKD1	2.3025
LETMD1	2.3025
LMBRD2	2.3025
INTS2	2.3025
ZFPL1	2.3025
BRI3BP	2.3025
METTL16	2.3025
TTC27	2.3025
DTWD2	2.3025
SFTPC	2.28658
CSNK2B	2.26738
GGCX	2.26738
IDE	2.26738
CIT	2.26738
FBLN5	2.26738
LOX	2.26738
FBN1	2.26738
POLA1	2.26738
TCF12	2.26738
ACADM	2.26738
BCKDK	2.26738
COL6A1	2.26738
GFER	2.26738
GPX1	2.26738
BRD2	2.26738
GIPC1	2.26738
PTPN13	2.26738
SEPSECS	2.26738
PRIM1	2.26738
PRKAR2B	2.26738
SLC30A9	2.26738
AKAP9	2.26738
DNAJC19	2.26738
NSD2	2.26738
SLC25A21	2.26738
VPS35	2.26738
CYB5B	2.26738
EXOSC8	2.26738
FBN2	2.26738
SLC44A2	2.26738
AATF	2.26738
CDK5RAP2	2.26738
CWC27	2.26738
EXOSC5	2.26738
LARP7	2.26738
POLA2	2.26738
SMOC1	2.26738
WWP1	2.26738
BZW2	2.26738
CRTC3	2.26738
EIF3L	2.26738
ERGIC1	2.26738
HOOK1	2.26738
INHBE	2.26738
MICA	2.26738
RNF41	2.26738
SNIP1	2.26738
SRP19	2.26738
CEP43	2.26738
DDX10	2.26738
MRPS25	2.26738
NINL	2.26738
DCAF7	2.26738
GNG5	2.26738
PLEKHA5	2.26738
REEP6	2.26738
TIMM9	2.26738
TLE5	2.26738
CEP112	2.26738
CEP68	2.26738
FKBP7	2.26738
JAKMIP1	2.26738
MPHOSPH10	2.26738
MRPS27	2.26738
SLU7	2.26738
TIMM10	2.26738
CEP350	2.26738
DCAKD	2.26738
GCC1	2.26738
MRPS5	2.26738
NUTF2	2.26738
PLEKHF2	2.26738
SBNO1	2.26738
TBKBP1	2.26738
THTPA	2.26738
TM2D3	2.26738
ZC3H7A	2.26738
ZNF318	2.26738
NOL10	2.26738
TYSND1	2.26738
YIF1A	2.26738
FBXL12	2.26738
FOXRED2	2.26738
HSBP1	2.26738
MAP7D1	2.26738
MEPCE	2.26738
MIPOL1	2.26738
PDZD11	2.26738
POGLUT2	2.26738
USP54	2.26738
CLIP4	2.26738
HEATR3	2.26738
NGDN	2.26738
ZC3H18	2.26738
FASTKD5	2.26738
NAT14	2.26738
SAAL1	2.26738
RBM41	2.26738
C1orf50	2.26738
CISD3	2.26738
TIMM29	2.26738
MIR150	2.26738
RAF1	2.26212
CCND1	2.26212
KDR	2.26212
PIK3CD	2.26212
BCR	2.26212
HRAS	2.26212
NFKB2	2.26212
PTEN	2.26212
BAX	2.26212
CD40	2.26212
CDKN2A	2.26212
FOS	2.26212
MMP3	2.26212
C3	2.26212
FOXO1	2.26212
RXRA	2.26212
TSC2	2.26212
CD28	2.26212
CDKN1A	2.26212
MALT1	2.26212
MS4A1	2.26212
NFATC1	2.26212
NQO1	2.26212
PRKCQ	2.26212
STAT5A	2.26212
CD3D	2.26212
RASGRP1	2.26212
TSC1	2.26212
ZEB2	2.26212
CARD11	2.26212
CD22	2.26212
CR2	2.26212
EIF4EBP1	2.26212
ETS1	2.26212
FOXO3	2.26212
ITGAX	2.26212
LAT	2.26212
PLCG1	2.26212
PRKG2	2.26212
STAT4	2.26212
TFAP2A	2.26212
BCL6	2.26212
FADD	2.26212
IL12RB1	2.26212
IL23R	2.26212
IRF8	2.26212
PAX5	2.26212
SIRT6	2.26212
TNFSF13	2.26212
XBP1	2.26212
BCL10	2.26212
CCR7	2.26212
CD86	2.26212
CR1	2.26212
CXCL12	2.26212
IL12RB2	2.26212
IL21	2.26212
NDUFB9	2.26212
PRDM1	2.26212
RPTOR	2.26212
SLC7A11	2.26212
SMAD1	2.26212
BACH2	2.26212
C4A	2.26212
CD1D	2.26212
CD82	2.26212
GRAP2	2.26212
GUCY1A1	2.26212
IL18R1	2.26212
IRF4	2.26212
LCP2	2.26212
NOX1	2.26212
PPP3CC	2.26212
CD69	2.26212
LTA	2.26212
MLST8	2.26212
C4B	2.26212
CCL21	2.26212
CD160	2.26212
CXCR5	2.26212
DEPTOR	2.26212
GCLM	2.26212
ICOSLG	2.26212
SMAD5	2.26212
TERF2	2.26212
TRADD	2.26212
CCL28	2.26212
GSTA2	2.26212
GUCY1A2	2.26212
GUCY1B1	2.26212
TP53I3	2.26212
TRAF5	2.26212
AKT1S1	2.26212
EBI3	2.26212
GPR183	2.26212
IL23A	2.26212
IRF2BPL	2.26212
PTCRA	2.26212
TMSB10	2.26212
ZFYVE1	2.26212
CXCL17	2.26212
GUCY1B2	2.26212
HLA-DRB3	2.26212
KIR3DX1	2.26212
IGHV4-34	2.26212
IFNG-AS1	2.26212
LOC105371348	2.26212
IL33	2.24922
IFNL4	2.24922
ANPEP	2.23024
CSNK2A1	2.23024
FAS	2.23024
ABCC1	2.23024
TPM1	2.23024
PLOD3	2.23024
GARS1	2.23024
MYH14	2.23024
ATP2C1	2.23024
IL10RB	2.23024
MYO5A	2.23024
TFG	2.23024
TOLLIP	2.23024
ABCB7	2.23024
P4HA1	2.23024
PIGK	2.23024
CNNM2	2.23024
FOXC1	2.23024
NME4	2.23024
PCM1	2.23024
RALGAPA1	2.23024
SND1	2.23024
TNPO3	2.23024
ATAD1	2.23024
CEP55	2.23024
CPSF3	2.23024
DNA2	2.23024
GSPT1	2.23024
IBTK	2.23024
USP25	2.23024
ABLIM1	2.23024
CEBPZ	2.23024
LRRFIP2	2.23024
NDUFAF3	2.23024
RCHY1	2.23024
RDH13	2.23024
TPM4	2.23024
USP28	2.23024
WDR11	2.23024
IPO7	2.23024
KPNA6	2.23024
MRPL11	2.23024
RBMS1	2.23024
TRMT2A	2.23024
WDR36	2.23024
ACOT8	2.23024
CCAR1	2.23024
CEP72	2.23024
DEFA1	2.23024
EBNA1BP2	2.23024
MKRN2	2.23024
MTREX	2.23024
MYL6B	2.23024
PPP1R7	2.23024
TMOD1	2.23024
TNPO2	2.23024
TOM1L2	2.23024
XPO4	2.23024
YTHDC2	2.23024
BZW1	2.23024
COX7C	2.23024
DNAJC1	2.23024
OCIAD1	2.23024
PWP2	2.23024
TBC1D15	2.23024
WDR12	2.23024
CCDC93	2.23024
DDX27	2.23024
DNAJB4	2.23024
KPNA5	2.23024
LIMCH1	2.23024
NOL8	2.23024
POLDIP2	2.23024
SPATA5L1	2.23024
UNK	2.23024
GID8	2.23024
PUM3	2.23024
RRS1	2.23024
MON2	2.23024
PIGX	2.23024
ARMCX3	2.23024
EMC7	2.23024
MT-ATP6	2.23024
UTP20	2.23024
MAS1	2.22984
PSMD14	2.22791
IFNL3	2.19812
F10	2.19071
SERPINE1	2.19071
STAT6	2.19071
TF	2.19071
IL6ST	2.19071
APOL1	2.19071
C9orf72	2.19071
ATG13	2.19071
SFTPB	2.1893
UBE2D2	2.17602
GAS6	2.14823
CDC42BPA	2.14823
NDUFA4	2.14823
DHX8	2.14823
SUPT16H	2.14823
EIF3K	2.14823
RIOX2	2.14823
CDH1	2.1441
IRF1	2.1441
DDB1	2.1441
UBR5	2.1441
PSMD1	2.1441
UBL4A	2.1441
ALDH2	2.11069
APOA1	2.11069
AKR1B1	2.11069
FH	2.11069
AKR1A1	2.11069
GFM1	2.11069
RAB5A	2.11069
DNAJB2	2.11069
ORC4	2.11069
CHD8	2.11069
UBQLN1	2.11069
AK4	2.11069
AKR7A2	2.11069
HIBADH	2.11069
L2HGDH	2.11069
MAGED1	2.11069
SMCHD1	2.11069
TBCB	2.11069
TRPV2	2.11069
EML4	2.11069
ECI1	2.11069
POLD3	2.11069
PYCR3	2.11069
HDHD5	2.11069
ILRUN	2.11069
LRRC47	2.11069
PAFAH1B1	2.10204
MKI67	2.10204
VAPA	2.10204
RAVER1	2.10204
MIR155	2.07134
IL13	2.06251
PCBP1	2.04659
CTNNB1	2.03843
PRKAR1A	2.03843
PTPN1	2.03843
CAD	2.03843
GNAS	2.03843
PFKM	2.03843
UBA1	2.03843
ACACA	2.03843
EIF2AK3	2.03843
GALK1	2.03843
NBN	2.03843
NCSTN	2.03843
TUBB4A	2.03843
ASNS	2.03843
ENO1	2.03843
PARK7	2.03843
SDHB	2.03843
SMC1A	2.03843
BUB3	2.03843
RPA1	2.03843
SORD	2.03843
UMPS	2.03843
ACSL4	2.03843
AFG3L2	2.03843
EMD	2.03843
GNAI3	2.03843
HADHA	2.03843
KARS1	2.03843
LONP1	2.03843
MCM5	2.03843
OXCT1	2.03843
PKN2	2.03843
POLD1	2.03843
PYCR2	2.03843
SGPL1	2.03843
VAPB	2.03843
DPM1	2.03843
DYNC1H1	2.03843
EWSR1	2.03843
IARS1	2.03843
MAD2L1	2.03843
OCRL	2.03843
PFAS	2.03843
POLR1C	2.03843
RARS1	2.03843
RDH11	2.03843
SLC25A3	2.03843
TRAP1	2.03843
AP1B1	2.03843
CBX5	2.03843
CDC37	2.03843
EIF4A3	2.03843
EPRS1	2.03843
LETM1	2.03843
NSDHL	2.03843
NTNG1	2.03843
PDCD6IP	2.03843
POLR1A	2.03843
PUS1	2.03843
RFC4	2.03843
SLC25A11	2.03843
SLC3A2	2.03843
TSFM	2.03843
YARS1	2.03843
DARS1	2.03843
FAR1	2.03843
OSGEP	2.03843
PALLD	2.03843
SERPINB6	2.03843
COPB1	2.03843
DNAJB11	2.03843
HNRNPH1	2.03843
IGF2BP3	2.03843
PEX3	2.03843
RPL22	2.03843
RPL7	2.03843
SSB	2.03843
THOC2	2.03843
ACOT7	2.03843
ACTR3	2.03843
ARPC5	2.03843
BIRC6	2.03843
CAPZB	2.03843
COPG1	2.03843
DNAJA1	2.03843
GTF2I	2.03843
OGA	2.03843
RAB1B	2.03843
RAB3GAP2	2.03843
RCN1	2.03843
SKIC3	2.03843
SLC25A22	2.03843
ABCF2	2.03843
ACBD3	2.03843
AMOT	2.03843
ARPC4	2.03843
BMS1	2.03843
CAPZA2	2.03843
GDI2	2.03843
GLRX3	2.03843
IPO8	2.03843
PTCD3	2.03843
SFXN1	2.03843
UBE2M	2.03843
WDR1	2.03843
GSDMD	2.03843
HNRNPH2	2.03843
RBM14	2.03843
SRRT	2.03843
BCAS3	2.03843
DSTN	2.03843
GRSF1	2.03843
RBM15	2.03843
ANKHD1	2.03843
GLYR1	2.03843
USP39	2.03843
WDR82	2.03843
XRN1	2.03843
YTHDF2	2.03843
DDX19A	2.03843
TIMM13	2.03843
[truncated: 2,568 more rows]

## Sheet: diabetes mellitus
Gene Symbol	Relevance score
ABCC8	244.988
INS	215.166
KCNJ11	198.74
GCK	187.977
HNF1A	156.17
INSR	143.538
HNF4A	129.857
PDX1	124.343
WFS1	122.403
PPARG	117.371
HNF1B	113.152
PAX4	108.51
NEUROD1	106.106
IL6	101.608
IRS1	95.2204
TCF7L2	95.1316
INS-IGF2	89.3668
SLC30A8	89.3603
SLC2A2	87.2532
ENPP1	84.0405
AKT2	83.1029
RETN	80.8625
SLC2A4	77.1419
IGF2BP2	76.3382
ZFP57	74.1192
IRS2	73.3797
NIDDM4	72.8233
PTPN22	72.4043
MTNR1B	72.1042
PPP1R3A	71.7228
LIPC	70.634
GLIS3	70.4295
PTPN1	67.0402
ACE	66.2458
CAPN10	64.194
AVPR2	63.719
LMNA	63.1912
KLF11	63.0585
TBC1D4	62.7003
CTLA4	60.0475
MAPK8IP1	59.5946
AVP	59.4185
AQP2	58.6192
HMGA1	57.9341
HYMAI	57.5819
MIR29A	56.8642
VEGFA	56.6433
ADIPOQ	55.7345
GPD2	55.5322
PLAGL1	54.5586
FOXP3	54.1234
SLC19A2	53.7852
EIF2AK3	53.7688
HFE	53.5973
BLK	53.2391
IL2RA	51.9363
CEL	50.9559
PTF1A	50.1469
IDDM15	50.0831
IDDM6	49.6942
MIR29C	49.4999
RFX6	49.2916
SPINK1	48.9945
PON1	48.9828
MT-TL1	48.5524
LEP	48.5235
PRMT7	48.5139
SUMO4	47.7243
HLA-DQB1	47.7172
IDDM4	47.5784
MIR657	47.5748
IDDM11	47.463
NIDDM2	47.4188
APPL1	46.8797
IDDM8	46.5234
IDDM17	46.5016
IDDM7	45.8666
IDDM3	45.6811
IDDM13	45.5087
ALB	45.0885
IDDM18	44.9535
TNF	44.888
DNAJC3	44.5599
STAT3	44.4353
MT-TE	44.3323
GCG	44.3026
IDDM23	44.071
IDDM24	44.071
ITPR3	43.5364
HLA-DQA1	43.2225
TNDM1	42.9182
IER3IP1	42.8768
BSCL2	42.3495
HLA-DRB1	41.6988
IGF1	41.3622
MAFA	41.2375
PTPRN	40.5927
CELA2A	39.9189
GAD2	39.8424
APOE	39.0679
CRP	38.666
IAPP	38.2937
CAT	38.1544
SOD2	37.6835
MIR155	37.096
GATA6	36.9383
MC4R	36.8276
MIR17	36.7312
LEPR	36.7081
SLC29A3	36.4843
AKR1B1	36.3854
AGPAT2	36.1243
CDKAL1	35.476
APOB	35.4486
MTHFR	35.4194
LPL	35.0607
MIR145	34.9459
IDDMX	34.8747
MIR21	34.7461
AQP5-AS1	34.6798
AGER	34.6134
CISD2	34.6057
EPO	34.4514
MT-ND1	34.3553
ALMS1	34.288
PLIN1	34.1413
SLC2A1	34.0431
CP	33.94
IFIH1	33.7525
NOS3	33.6062
TNDM	33.455
GHRL	33.184
NEUROG3	33.1043
MEN1	32.9761
DCAF17	32.9736
IL1RN	32.9381
GAD1	32.7979
GCGR	32.3645
DPP4	32.3057
SERPINE1	32.1437
MIR140	32.0433
APOA1	31.9298
CCR5	31.4416
ADRB3	31.2572
TGFB1	30.9204
PIK3R1	30.7303
LOC101928371	30.7
MT-TK	30.6818
ATM	30.6171
AIRE	30.2833
CDKN2A	30.2069
FTO	30.0346
AGTR1	29.7146
LIPE	29.4587
CCL2	29.4477
WRN	29.2207
CAV1	29.2004
YIPF5	28.6849
IL10	28.6786
KCNQ1	28.6121
TP53	28.4779
GLP1R	28.4051
IGF2	28.4032
AGT	28.2981
HHEX	28.2517
RBP4	28.1415
C12orf43	28.1301
MIR30E	27.9942
ICAM1	27.9661
MIR192	27.788
PCSK1	27.7674
PPARGC1A	27.5504
IGFBP1	27.5262
UCP3	27.4676
IL1B	27.4293
CPE	27.4272
GHR	27.3561
LOC110121471	26.988
VDR	26.8497
STAT1	26.7426
PPARA	26.64
HFE-AS1	26.5257
IGF1R	26.437
IGFBP3	26.4044
ADRB2	26.2651
TFR2	26.1665
RRAD	26.055
POMC	25.9805
SHBG	25.9403
SOD1	25.8501
FOXC2	25.8286
SST	25.8142
PNPLA2	25.7277
NAMPT	25.4639
UCP2	25.4139
PCBD1	25.2949
GCKR	25.2555
IL18	25.2423
TH	25.2301
MLKL	25.0135
CETP	24.8343
AOC3	24.7988
HBA1	24.7125
GH1	24.6152
NIDDM3	24.5824
HP	24.5217
CDKN2B	24.4845
SLC5A2	24.4475
REN	24.4431
EDN1	24.3485
AKT1	24.2843
TAB2	24.2825
CFTR	24.2648
IL4	24.2587
HNRNPUL2-BSCL2	24.1855
NPPB	24.1371
APOC3	24.0713
DNAJC6	24.0261
VCAM1	23.8471
ICA1	23.6632
APOA5	23.6067
GPT	23.5996
DUT	23.5664
BGLAP	23.4809
FOS	23.4237
VWF	23.3483
MMP9	23.2979
MLXIPL	23.2095
LEPQTL1	23.202
PLA2G6	23.178
IDE	23.1257
CASR	23.083
LPA	23.0806
CXCL8	23.0598
HMOX1	22.9948
LTA	22.9853
NAGLU	22.8781
MIR375	22.8438
SELE	22.7538
MIR122	22.6566
PTPRN2	22.621
MIR132	22.5062
FLT1	22.4265
SELP	22.2266
ABCA1	22.2195
TLR4	22.1343
HMGCR	21.9591
HAMP	21.9227
JAZF1	21.8725
NIDDM1	21.8256
G6PC2	21.8118
UCP1	21.8025
BDNF	21.735
CAVIN1	21.5344
CD36	21.4533
BMP2	21.4115
ADIPOR1	21.4031
MIR99A	21.4004
PPARGC1B	21.3565
GGT1	21.3498
IGFBP2	21.3486
CXCL10	21.3135
MIR146A	21.2423
CDKN1C	21.093
NPPA	21.0252
B2M	20.985
CST3	20.9455
FABP2	20.9415
GIP	20.8515
CAMK1D	20.841
PIK3CA	20.8292
METTL8	20.8044
MPO	20.7703
MIR143	20.7588
IL17A	20.7188
FGF21	20.6405
MIR126	20.6338
GNAS	20.5994
SIRT1	20.5953
PRL	20.5858
PLAT	20.5394
ACE2	20.4302
CIDEC	20.4157
TRMT10A	20.3868
ST3GAL4	20.3613
NOS2	20.3307
MIR197	20.3251
MEG3	20.2835
MTOR	20.2663
MIA3	20.2468
G6PC1	20.2232
MTTP	20.2208
MIF	20.1858
F2	20.1725
SLC12A3	20.1619
AR	20.097
CCN2	20.0916
FOXA2	20.0781
MIR134	20.0638
PON2	20.0553
AHSG	20.0429
R3HDML-AS1	20.0353
HLA-DPB1	19.9249
CTNNB1	19.8887
RARRES2	19.861
FXN	19.8159
PPP1R15B	19.8152
MGAM	19.7965
MAPK1	19.7619
PIK3CG	19.7535
PRKCB	19.7357
SLC40A1	19.6909
GPR35	19.6875
TF	19.6832
TNFRSF11B	19.671
IFNG	19.6613
FABP4	19.5981
ACP1	19.5534
COG2	19.5428
FGF2	19.5381
HIF1A	19.5297
IGF2R	19.5148
SREBF1	19.4584
HLA-A	19.4536
MIR34A	19.4268
LDLR	19.3834
ESR1	19.37
LCN2	19.3636
AMBP	19.3198
NPY	19.311
PEA15	19.3067
KCNJ5	19.2882
APLN	19.2843
SOCS3	19.2077
ADIPOR2	19.1741
TERT	19.166
MT-ATP6	19.1007
HJV	19.0978
PLTP	19.0875
MAPK8	19.076
MT-ND4	19.0002
PVT1	18.9874
THBD	18.9211
NOTCH2	18.9204
FNDC5	18.9129
TPO	18.9102
STK11	18.9063
PLA2G7	18.8965
MIR483	18.8269
CTRC	18.7265
PPARD	18.6521
TKT	18.6174
MMP2	18.5835
ITLN1	18.5745
GNB3	18.5694
PRKAA2	18.54
MIR20A	18.5081
TAGAP	18.4843
CYBA	18.4648
TAP2	18.4355
F3	18.3691
MIR27A	18.3688
CDKN3	18.3356
GYS1	18.3343
IL6R	18.3318
GFPT1	18.3062
SOD3	18.2847
PTGS2	18.267
RBPJ	18.2475
ALDH2	18.2213
XBP1	18.2101
F5	18.1448
MIR223	18.0899
FOXO1	17.9568
TG	17.9071
TXNIP	17.9025
ADM	17.8694
PCK1	17.8646
TAP1	17.86
LRP5	17.8557
CNR1	17.8381
DLK1	17.8365
NFE2L2	17.811
MIR221	17.7718
FADS1	17.7679
HBB	17.7411
PCSK9	17.7225
CLCNKB	17.7099
APOA2	17.679
PNPLA3	17.64
HSD11B1	17.616
FBN1	17.5936
APOA4	17.5633
CDKN2B-AS1	17.5574
GSK3B	17.5506
SLC2A3	17.5341
CYP3A4	17.5273
LCAT	17.5009
BAIAP2L1	17.4919
CDC123	17.4519
UTS2	17.3956
PRKAA1	17.3671
SERPINA12	17.3385
PIK3C2A	17.2743
CCK	17.2697
HSPA4	17.2638
CNOT1	17.2205
TLR2	17.1927
SELL	17.1841
TNFRSF1B	17.1734
NDUFS4	17.1672
PTPN2	17.147
DMPK	17.1122
BBS2	17.1009
HGF	17.0933
ANGPTL4	17.0792
GC	17.0785
FASLG	17.0667
PCK2	16.9717
GIPR	16.9037
CALCA	16.8765
LPIN1	16.7563
HLA-B	16.7407
RRM2B	16.7078
PGF	16.6965
SLC30A10	16.6523
MICA	16.618
APOC2	16.6128
PYY	16.5494
NR1H2	16.526
PRKCZ	16.5224
SCT	16.5221
TTR	16.5193
ONECUT1	16.5093
NR3C1	16.5042
TNFRSF1A	16.4674
HSPD1	16.4661
CACNA1A	16.4436
SURF1	16.3961
HSD11B2	16.3905
BRAF	16.3844
ERN1	16.3828
GAL	16.3416
ARL6	16.3198
C3	16.3064
RBPJL	16.297
ICOSLG	16.2819
NLRP3	16.2748
MT-ND5	16.2712
GAPDH	16.2291
TNFRSF25	16.1932
CYP2E1	16.1929
HK2	16.1888
STYX	16.1376
SOCS1	16.1161
MT-CO2	16.0937
PRSS1	16.0249
AGRP	16.0182
INPPL1	15.9833
ISL1	15.978
LNPEP	15.9546
NPHS1	15.9384
GSR	15.9124
ANXA5	15.9006
PDCD1	15.8998
DIO2	15.8874
SLC17A5	15.8709
MIR377	15.832
SLC5A1	15.826
GLO1	15.7969
ADAMTS9	15.7706
CYP27B1	15.7619
CYP19A1	15.7484
MIR23A	15.7477
MT-CO1	15.7261
MEF2A	15.7187
NR0B2	15.71
ABCG1	15.6898
GFPT2	15.6661
MT-ATP8	15.6558
GSTM1	15.627
CD40	15.623
MT-ND6	15.5608
IL6-AS1	15.5414
PNLIP	15.5069
BCL2	15.5047
SGK1	15.4934
IKBKB	15.4899
PTH	15.4743
NFKB1	15.465
SH2B3	15.4517
IL2	15.4481
SERPINA3	15.4225
MIR22	15.4015
POLG	15.3996
AGTR2	15.3849
GPX3	15.3769
SCARB1	15.3666
ALOX12	15.3648
XRCC4	15.3262
GK	15.2956
BCHE	15.2917
NGF	15.2821
H6PD	15.2764
FAS	15.2473
MT-TS2	15.2363
CD38	15.1991
MIR181A1	15.1748
MOK	15.1733
MIR210	15.1705
KRT18	15.1654
F7	15.1447
SCD	15.122
PTPN3	15.1209
CCR6	15.1078
SIRT3	15.1007
CREB1	15.0924
PDP1	15.0903
TSC1	15.0901
PDE3B	15.0842
SLC11A1	15.0811
C4A	15.0768
PCSK2	15.0468
CASP3	15.0386
CPT1A	15.0257
TNFSF11	14.9954
PMM2	14.9782
TSPAN8	14.9685
SHC1	14.9597
EP300	14.9552
MT-CO3	14.9531
MIR93	14.9405
MAPK14	14.9017
ACHE	14.8887
FOXM1	14.8463
TRIB3	14.8405
CS	14.8053
MIR18A	14.8008
BBS1	14.7668
NRF1	14.7639
POLD1	14.75
EXT2	14.7401
ELN	14.7387
SI	14.6916
SNRPN	14.6831
CD4	14.5806
IFT172	14.5681
PBCA	14.5533
STX1A	14.5476
ACACB	14.5406
PDE5A	14.5347
OGT	14.521
PTEN	14.5154
LPXN	14.5132
CEP19	14.4931
MIR10A	14.46
NR3C2	14.4592
LOC113687175	14.4248
FASN	14.408
NFKBIA	14.3863
C11orf65	14.382
SORD	14.3513
TTC8	14.3364
PRKAB1	14.3294
TFAM	14.2901
CD274	14.2811
MIR23B	14.2437
MIR127	14.2261
BLM	14.2079
PSMB8	14.1824
HSPA5	14.1692
IGFBP7	14.1631
CYP21A2	14.1463
FABP3	14.1333
MIR191	14.1256
NKX6-1	14.1118
CCL5	14.1116
CAPN5	14.0656
DMXL2	14.0574
SERPINA1	14.0369
SAA1	14.0349
PF4	14.029
RHO	14.0199
USF1	14.0138
MAGEL2	13.9901
FABP1	13.9702
MLN	13.9159
G6PD	13.9071
UMOD	13.8972
CYP17A1	13.8891
NR1H4	13.8792
PBX1	13.8787
NTS	13.8657
ALOX5AP	13.8566
ANGPTL8	13.856
F8	13.8254
FGFR1	13.8182
FGB	13.7996
HSPA1A	13.7849
ADRB1	13.7432
H2AC18	13.743
MC3R	13.7401
SREBF2	13.7317
GPR119	13.7166
FFAR1	13.7041
ESR2	13.6899
CCKAR	13.6512
CD8A	13.6435
HMGB1	13.632
TAC1	13.6209
PAPPA	13.5868
APOC1	13.5843
AQP7	13.5834
SIRT6	13.5806
PLG	13.5712
CD79A	13.5705
OLR1	13.5643
LMNB2	13.5625
SAG	13.555
CYP2D6	13.5398
ACACA	13.5381
PDK4	13.538
ANGPT2	13.4998
PIK3CB	13.4918
MT-TY	13.4629
IL15	13.4487
CLEC16A	13.4303
PTPRC	13.4089
CTSB	13.3909
PTS	13.3645
THADA	13.363
TIMP1	13.3385
LOC110121472	13.3375
ATF6	13.3185
CFAP418	13.316
CXCL12	13.3085
PARP1	13.2628
CLPS	13.261
MIR224	13.2549
SOX13	13.239
FAM167A	13.2352
AP4B1-AS1	13.2204
MIR106B	13.2097
SERPINF2	13.2065
COMT	13.1958
SLC5A4	13.1595
OXT	13.1595
CPT2	13.1554
MAP2K1	13.1535
TOM1	13.122
APOM	13.1167
OPRM1	13.0977
SLC9A1	13.0845
NOX4	13.0495
CCL11	13.0296
PRKAR1A	13.0188
GJA1	13.0113
SDHB	12.9891
HERC2	12.9824
MIR144	12.9797
KDR	12.9323
PSMB9	12.932
GPBAR1	12.9319
GATA4	12.922
BBS10	12.9186
SRC	12.8867
JUN	12.8576
CASP1	12.8443
JAK2	12.7845
CBS	12.7747
GRB14	12.7296
SERPINF1	12.7234
MIR182	12.7234
NCF1	12.7025
GPX1	12.684
MAPK10	12.6675
TFAP2B	12.6602
DRD2	12.6336
MIR199A1	12.6112
THBS1	12.6038
MT-TQ	12.6032
CYP1A2	12.5908
ZMPSTE24	12.5632
PRKCA	12.5556
GAS5	12.5469
CD63	12.5419
BRCA2	12.5375
FFAR4	12.5251
RPS6KB1	12.5198
MKKS	12.5197
HRAS	12.4887
PLA2G2A	12.4472
BAZ1B	12.4308
LOC114803475	12.4275
NCOA1	12.4095
HSP90AA1	12.3968
LRBA	12.3856
CSN1S1	12.3839
PEX6	12.3598
MBL2	12.3448
SPP1	12.3275
CEBPA	12.3253
MIR130B	12.3246
TGM2	12.3083
HSPA8	12.3027
DUSP2	12.2946
NPC1	12.2233
PDE8B	12.2222
MALAT1	12.2086
FGF23	12.2069
CNDP1	12.2028
TGFBI	12.1942
UTS2R	12.1875
HTR2A	12.1777
EDNRA	12.1593
MAPK3	12.1463
CPA1	12.1403
KL	12.1357
MFN2	12.1185
RNPEPL1	12.1068
MT-TW	12.088
GPD1	12.0823
PAX6	12.0768
DBP	12.0678
PDE11A	12.0449
APOD	12.0178
CD40LG	12.0007
SORBS1	11.977
IRAK1	11.9748
CPQ	11.9735
DGAT2	11.9695
SETX	11.966
CD28	11.9347
MIR150	11.9346
CYP7A1	11.9336
GOT1	11.9259
FKBP6	11.9042
MSTN	11.8791
LHX1	11.8756
CNR2	11.8712
KNG1	11.8642
ACSL1	11.8622
CNBP	11.8593
THBS2	11.8557
MB	11.8377
MKRN3	11.8175
MSBP1	11.7971
SULT1A3	11.7723
FABP12	11.7637
PRKACA	11.7589
HLA-DMB	11.7492
MIR342	11.7491
MIR33B	11.7484
MT-TF	11.7389
FST	11.725
MIR486-1	11.7169
CNTF	11.7104
AIP	11.7034
MIR423	11.6933
IL1A	11.689
SERPINC1	11.6673
MT-TH	11.6663
GPAM	11.6637
CSF1	11.6477
MT-TS1	11.6351
TBL2	11.634
TRB	11.6293
KCNJ10	11.623
CEBPB	11.6203
GSTP1	11.6168
MIR130A	11.5997
MIR222	11.584
IL1RAP	11.5785
MIR30A	11.577
SIRT4	11.5757
CSN2	11.5704
MIR9-1	11.5546
ESRRA	11.5384
CARS1	11.5381
MIR196A1	11.5122
BBIP1	11.5111
RPE65	11.5047
AQP9	11.4977
MIR30B	11.4844
DGAT1	11.4818
SLC27A1	11.4488
MIR125A	11.4241
GOT2	11.4218
STUB1	11.4164
MIR296	11.4026
GAST	11.3991
GTF2I	11.3902
SIRT2	11.3888
MTHFD1	11.3743
PLEK	11.3612
HLA-DMA	11.3608
PDPK1	11.3371
GATA3	11.3302
BCL7B	11.3214
STAR	11.305
ABCA4	11.2983
GUSB	11.2881
KCNJ15	11.2836
MLNR	11.2721
MAPT	11.2469
CD163	11.2276
PTCH1	11.2273
CHGA	11.2134
F9	11.2032
NOS1	11.1862
CREBBP	11.1756
AFG3L2	11.1514
CARTPT	11.1495
PRDM16	11.1432
BBS9	11.1419
MIR15B	11.131
IL13	11.1156
CYP2C9	11.1026
BBS4	11.0916
KIR2DL1	11.0822
MIR455	11.0732
GDF15	11.0693
CISH	11.0675
PRSS2	11.0583
SERPINA6	11.0497
SATB2	11.0335
TWNK	11.02
ADORA1	11.0178
IGF2-AS	11.0096
SHH	11.003
TFAP2A	11.0006
HKDC1	10.9989
NOD2	10.9915
EGFR	10.9857
INSM2	10.9823
TCF4	10.9618
TCF3	10.9546
KIR3DL1	10.9533
CLIP2	10.9409
OAS1	10.939
SCAPER	10.9341
NPAP1	10.9278
MMP3	10.9123
MIR142	10.9005
DUSP1	10.8997
PDCD1LG2	10.8952
STEAP4	10.8715
ITGA2	10.8607
EIF4H	10.8562
GTF2IRD2	10.8427
VPS37D	10.8427
MIR335	10.8227
IPW	10.8191
ANGPT1	10.7948
CELF1	10.7899
PYGM	10.7883
MIR149	10.7741
MST1	10.7732
MMP14	10.7611
BBS7	10.7598
MKS1	10.7516
LIMK1	10.742
PWRN1	10.741
FLNB	10.7394
ADCY1	10.7259
MIRLET7A1	10.6623
FFAR2	10.6437
PTPRF	10.6389
NODAL	10.5987
GSTT1	10.5937
CHI3L1	10.5712
SMAD4	10.5625
GPLD1	10.5499
MIR195	10.5476
PNPLA6	10.5402
MIR214	10.5285
ADA	10.5149
WFDC21P	10.5108
AHI1-DT	10.5037
PPY	10.4988
CIDEA	10.4916
SNAP23	10.4597
APC	10.4487
LGALS3	10.4387
IL1R1	10.4359
MT-ND2	10.4329
CCDC28B	10.4223
TSC2	10.4137
MIR574	10.4062
PRKCD	10.3886
MIR135A1	10.3859
EGF	10.3828
CRYAA	10.376
OCA2	10.3738
SIRT7	10.3714
HARS1	10.3666
SLC9A3	10.3603
GFAP	10.3367
DDIT3	10.3334
PTX3	10.3312
SOX2	10.319
MIR532	10.3013
NDN	10.3008
NKX2-2	10.2957
MIR146B	10.2951
CDIPT	10.2888
MIR193B	10.2718
LINC01370	10.2674
MT-TL2	10.2653
REG1A	10.2592
MIR675	10.2406
VTN	10.2351
MIR148A	10.2349
SIK2	10.2295
CRH	10.2286
FADS2	10.2265
MIRLET7D	10.2189
PFKM	10.2135
KRAS	10.2043
MIR19B1	10.1994
SIM1	10.1986
DDAH2	10.1943
CCL20	10.1772
PRODH	10.1374
BMP6	10.1327
SCARB2	10.1236
TNFRSF10A	10.1171
RFC2	10.1121
GTF2IRD1	10.1121
BUD23	10.1121
DNAJC30	10.1121
METTL27	10.1121
TMEM270	10.1121
LOC111674475	10.0982
MIR206	10.0908
CCL3	10.0727
CSMD1	10.0476
COQ4	10.0465
SLC22A2	10.0421
MIR193A	10.0324
LOC111674472	10.0284
ITGAM	10.016
USH2A	10.0084
RHEB	9.99777
LCOR	9.96775
MT-ND3	9.96204
TGIF1	9.95082
MIR100	9.9491
ADCY5	9.93916
TTC7A	9.93217
PRRC2A	9.90828
ACTB	9.90163
GLRX5	9.89099
PWAR1	9.84454
SNORD115-1	9.84454
SNORD116-1	9.84454
MKRN3-AS1	9.84454
MIR378A	9.84254
MYOD1	9.83122
SOST	9.81388
KCNQ1OT1	9.81169
FLNC	9.80661
MIR28	9.77995
BLOC1S1	9.76863
CYP2C19	9.76107
MMP1	9.75949
PRPS1	9.74801
SMAD3	9.73985
MIRLET7B	9.70616
PDZRN3-AS1	9.69827
LOC113633877	9.65649
GLI2	9.6544
FGF19	9.65341
FGF8	9.63669
MNX1	9.62891
SLC9B1	9.62404
PROX1	9.62281
CLU	9.6207
TIMP3	9.6204
NKX6-2	9.61482
IL2RB	9.60849
AFP	9.6013
SIRT5	9.59829
CORIN	9.58985
AHR	9.58462
CFTR-AS1	9.56132
LOC111674477	9.56132
BEST1	9.54478
ENG	9.53013
MIR151A	9.52823
KCNN2	9.50932
ATP6V0A1	9.50932
HRC	9.50615
LOC113664106	9.49386
AHI1	9.46369
MIR212	9.44946
EYS	9.44719
PTGS1	9.43693
ANGPTL3	9.43365
PROM1	9.41206
PCNT	9.40585
SLC22A1	9.401
BRCA1	9.3788
MIR181A2	9.36305
FURIN	9.35198
SIX3	9.35048
PTGDS	9.32583
FOXH1	9.31641
PDE6A	9.3074
BMP4	9.30225
FGA	9.27927
IMPG2	9.2732
KIF7	9.25586
AVPR1A	9.25329
MIRLET7I	9.22232
MOG	9.19641
MIR133A1	9.19639
CYCS	9.19483
DNASE2	9.19094
MERTK	9.18659
MIR345	9.18137
STXBP1	9.17876
NQO1	9.17115
MIR188	9.15095
THRB	9.13083
LIPG	9.13027
SEL1L	9.12527
ARAP1	9.11323
PSMD9	9.1113
RETNLB	9.08834
ZDHHC24	9.07069
TGFB2	9.06506
IL5	9.05321
TEK	9.03769
USP8	9.03298
CTNS	9.03242
GHSR	9.03038
ELANE	9.0147
CEP104	9.0144
GRB10	8.9813
PRPH2	8.97893
MIR382	8.9715
ADA2	8.97033
S100B	8.96637
CD14	8.94362
SP1	8.93156
DNAH8	8.92067
MIR15A	8.91348
TNNT2	8.86088
CSF2	8.86061
MT-TI	8.85999
TOR1A	8.85164
KLC2	8.84625
ZBTB20	8.84256
P2RY12	8.8376
TULP1	8.81953
RBP3	8.81721
SLC25A4	8.81392
ABCB4	8.80694
TDP2	8.77879
KIF1C	8.77879
LRCH2	8.77879
FLNC-AS1	8.77879
LOC101927078	8.77879
LOC105377785	8.77879
PI4KA	8.77738
KCNJ1	8.76044
CEP290	8.74584
IFT88	8.74384
FRDA2	8.73864
DLL1	8.73215
TLR3	8.72446
NAT2	8.7205
RDH12	8.71251
PECAM1	8.71214
HMGA2	8.71067
DUSP9	8.6892
IMPG1	8.66924
SLC37A4	8.66339
KEAP1	8.65405
SEMA4D	8.63695
OFD1	8.63583
HNF4G	8.6292
TLR9	8.6026
CDH23	8.58436
TIMP2	8.57823
RTL1	8.57527
LRP6	8.57456
VANGL1	8.56507
IL18BP	8.54948
BMP7	8.5479
CCR2	8.53765
OGA	8.51852
ITGA2B	8.51435
TRPV1	8.50882
RAC1	8.50606
LMF1	8.48502
GP1BA	8.47968
CRY2	8.47673
ZNF513	8.46634
ZFAND3	8.45915
OPA1	8.45017
ITCH	8.44969
MIR33A	8.44069
LIG4	8.42952
PDGFB	8.42457
PDE4D	8.41444
PRPF31	8.3869
SPI1	8.37865
PRPF8	8.37366
ITGB2	8.37272
AVPR1B	8.36032
CASP9	8.32778
FOXO3	8.31426
CD34	8.30721
AGBL5	8.28913
LRAT	8.27981
TFRC	8.25711
IGFBP4	8.25701
CD44	8.2437
MIR96	8.22885
SLC16A13	8.22544
BMAL1	8.22077
HLA-C	8.19819
PKHD1	8.19154
HLA-DPA1	8.18973
NKX2-5	8.18546
PTRH2	8.16924
DGKB	8.16711
MYD88	8.14477
HBA2	8.14451
CA4	8.1252
HLA-DRB3	8.10224
TYK2	8.09725
COL1A1	8.07433
ZNF408	8.071
CERKL	8.06902
FUZ	8.06767
PALLD	8.05649
SLC6A14	8.05463
DYRK1B	8.05283
FOXC2-AS1	8.04681
ARHGAP4	8.04418
ARG1	8.04097
LOC108510657	8.03706
TUB	8.03171
KLF14	8.02244
SLC12A1	8.00588
ROM1	7.99646
CLCNKA	7.98832
POLR3A	7.97142
IFNB1	7.97035
OXA1L	7.96673
PDE6B	7.96537
MT-TV	7.95842
GNRH1	7.95544
CXCL1	7.93457
INSIG2	7.90456
KCNA2	7.89708
TRAFD1	7.89092
TNNI3	7.87936
MIP	7.86609
CACNA1H	7.85454
PAX2	7.854
PLCD1	7.84691
CRB1	7.84662
REEP6	7.83956
BBS12	7.83817
RUNX2	7.82514
CTNS-AS1	7.79752
HAVCR1	7.79219
IL12B	7.78286
EIF2S3	7.7721
MEST	7.76584
POLG2	7.73862
LOX	7.73644
PALB2	7.72905
AQP3	7.69877
C2CD4B	7.67138
TLR8	7.66017
FN1	7.6537
CASP8	7.63407
C2CD4A	7.62465
MAF	7.61861
HLA-DQA2	7.60466
IL7R	7.59492
DHDDS	7.59381
RP1L1	7.59381
DHX38	7.5879
NR1H3	7.58772
AMH	7.58723
TPH1	7.58352
IGFBP5	7.58101
MT-TT	7.57725
LGR5	7.57106
SLC19A3	7.56141
NSMCE2	7.56087
PANK2	7.52257
STOX1	7.51869
ATXN2	7.51346
AMACR	7.50848
IMPDH1	7.50599
PPP1R3B	7.4898
ZIC2	7.48721
LTB	7.48346
CAPN3	7.48008
CNGB1	7.46261
NDUFV1	7.46168
TRH	7.44454
SIN3A	7.43853
PRPF6	7.43853
MCF2L2	7.42784
TRAF6	7.40802
NOTCH3	7.40479
NOX1	7.3664
WDR11	7.36613
KCNK16	7.36531
MIR200B	7.35982
SPATA7	7.35891
RP9	7.34913
BSND	7.34766
FCGR2A	7.31837
IARS1	7.29832
CDON	7.29421
GNAS-AS1	7.28921
IFT27	7.27502
AXL	7.27421
SLC29A1	7.2689
RLBP1	7.26704
STX4	7.26051
MRGPRX1	7.25149
EIF2S1	7.22923
BBS5	7.22835
ARHGEF18	7.22391
TUG1	7.21881
CACNA1C	7.2112
MET	7.20706
POMGNT1	7.19579
SNORD116@	7.19321
FMR1	7.18564
CRX	7.18355
TDGF1	7.18152
MYH9	7.18134
KLK3	7.17813
ZFYVE26	7.17565
CHEK2	7.13901
SARS2	7.13016
ARL3	7.12903
NR2E3	7.12903
LDHA	7.12319
RPGR	7.11609
MAP3K5	7.1102
IFT140	7.10866
ATF4	7.08981
IDH3B	7.08002
CENPO	7.07768
SDCCAG8	7.07181
PRCD	7.06863
ERBB3	7.06461
COL2A1	7.0643
PC	7.06017
PLIN2	7.05847
SELENOP	7.05709
GNAI2	7.05298
IL6ST	7.04324
CNGA1	7.0412
TOPORS	7.0412
MIR181B1	7.03989
WDPCP	7.03876
NRL	7.03143
ITGB3	7.01813
RP2	7.01107
AXIN1	7.00856
IFT74	7.0001
CDK5	6.99896
SLC16A1	6.95722
LOC109623489	6.95546
MAK	6.94361
PRPF3	6.94361
GUCA1B	6.94361
CLRN1	6.94361
PCARE	6.94361
VPS33B	6.94178
PEX10	6.93799
CISD1	6.93324
ELMO1	6.92758
OTX2	6.92407
UCN3	6.90931
CLTRN	6.88211
DNM1L	6.88126
ENSA	6.87512
MIR203A	6.87253
KIF11	6.86959
GAS1	6.86776
CD1D	6.8669
NPTX2	6.86444
EDA	6.86391
FOXP1	6.84247
BANF1	6.84221
ACLY	6.84052
BAMBI	6.82104
NBN	6.81189
TERC	6.8019
CYP11B2	6.80102
IDH3A	6.79582
PDE6G	6.79582
KIAA1549	6.79582
MT-CYB	6.79413
MTUS1	6.79045
FTL	6.78925
VWA2	6.78391
LIPE-AS1	6.77536
LOC101930071	6.77536
TRIM32	6.77521
KCTD1	6.75812
MT-RNR1	6.75668
NDUFA6	6.75234
NPC1L1	6.75215
DISP1	6.75015
FTH1	6.71762
NLRP5	6.71238
NDUFV2	6.70897
NEK2	6.708
POLA1	6.708
SEMA4A	6.708
PRPF4	6.708
SNRNP200	6.708
CDHR1	6.708
RGR	6.708
SLC7A14	6.708
FSCN2	6.708
KLHL7	6.708
ARL2BP	6.708
KIZ	6.708
RP1	6.708
HGSNAT	6.708
FAM161A	6.708
MIR25	6.69068
EDA2R	6.68293
MANF	6.67467
MIR196A2	6.67158
MIR34C	6.66484
RBBP8	6.66324
PMP22	6.6548
DNMT3A	6.63696
AQP1	6.62937
RECK	6.62903
EIF2AK4	6.62886
XDH	6.62165
WDR20	6.61394
CAPSL	6.60621
NDUFS2	6.59625
H19	6.54606
POLR1C	6.53958
FOXP2	6.53594
GZMB	6.52829
SLCO1B1	6.5201
GPHN	6.50503
BRIP1	6.50421
MS4A2	6.50413
FXYD2	6.49918
NNAT	6.47768
CDH5	6.46892
AQP4	6.46547
FANCC	6.46293
GANAB	6.43753
ZBED3	6.43058
BTC	6.42981
TMPRSS6	6.4287
FADD	6.42474
MIR518D	6.41144
SLC22A3	6.4044
MIR181C	6.40181
MT-TP	6.38877
LZTFL1	6.36282
CDK5RAP3	6.35266
PRTN3	6.3517
ADRA2A	6.34988
CD1A	6.33969
NTF3	6.33921
MT-TN	6.33201
CANX	6.32811
TOMM40	6.32174
ALOX5	6.32158
ACAD9	6.3203
DM1-AS	6.31948
RABL3	6.31821
MT-TA	6.31057
MT-ND4L	6.27049
STAT5B	6.26882
APP	6.24481
CTRB2	6.23938
KIF12	6.23295
PSTPIP1	6.23254
NRP1	6.21819
AQP5	6.19998
VANGL2	6.17055
GIMAP5	6.16618
TBX4	6.16539
ZDHHC17	6.15755
GCLC	6.12193
CD1B	6.12148
BTNL2	6.121
SBDS	6.11827
HESX1	6.09727
NR5A2	6.09589
TBX21	6.09052
CD1E	6.08047
DOCK8	6.06731
BACH2	6.05493
PROK2	6.05278
C17orf78	6.04631
HLA-G	6.04035
DARS2	6.03617
SLC19A1	6.02993
RASGRF1	6.02771
STAT5A	6.01674
TTPA	6.00153
CDK4	5.99934
GCC1	5.9988
AGPAT1	5.99059
SCG5	5.98425
ZNHIT3	5.98167
CD68	5.9721
NDUFS7	5.9684
AQP10	5.96579
MMP8	5.94784
CSF3	5.94171
NDUFS1	5.94046
PRKG1	5.93767
AOMS1	5.93176
CD1C	5.93028
OXTR	5.93021
MIR19A	5.92133
TNFSF10	5.91546
VIP	5.91316
TRIM28	5.89158
SLPI	5.87331
ABCB1	5.85259
FCGR3B	5.84392
SOX3	5.82677
BCL11A	5.82295
TMEM18	5.8225
POC1A	5.82204
ACADS	5.82144
MIR26B	5.82073
LOC109461477	5.81895
CFB	5.81772
TYMP	5.80804
AKR1B10	5.79827
RTEL1	5.79024
RHOA	5.77347
ADRA2C	5.76992
WRAP53	5.76791
TREX1	5.76689
LOC101929710	5.76465
SYVN1	5.76359
LOC108644431	5.76214
KCNN4	5.7619
CASP7	5.76175
CACNA1D	5.75752
MIR181B2	5.75574
MIR10B	5.72031
CYP24A1	5.71416
UROD	5.71047
EIF2B1	5.69191
AQP12A	5.68479
PRKCQ	5.68264
NLRP7	5.68153
SLC26A9	5.67427
NDUFAF2	5.65055
SETDB1	5.64878
SP3	5.64431
CD59	5.6422
DMRTA1	5.62683
UBR1	5.62149
EPHB4	5.60721
ANKS4B	5.60386
L1CAM	5.59586
KRTCAP3	5.58895
CFAP418-AS1	5.58895
LOC107075317	5.58895
LOC109504725	5.58895
KMT5B	5.58631
ZNF445	5.58612
KHDC3L	5.58612
FAM50B	5.58612
ZDBF2	5.58612
OOEP	5.58612
PROKR2	5.58523
MIR24-2	5.58453
STAT4	5.57669
AEBP1	5.57308
NDUFA1	5.56843
MIR433	5.55777
HDAC9	5.55605
JAG1	5.55563
MAFB	5.5371
ZNF23	5.52431
TMEM71	5.50556
FGF3	5.49406
PEG10	5.48794
PCBD2	5.45918
STX3	5.45713
XRCC1	5.45697
HCRT	5.45275
DKK1	5.44865
LMNB1	5.44535
EMD	5.44535
ZPR1	5.44217
POU5F1	5.43409
ZNF182	5.43077
NMS	5.43077
MIA2	5.42824
FOXE1	5.42718
RAG1	5.41918
CTRB1	5.41267
SLC6A4	5.41099
NEAT1	5.40874
HLA-DRA	5.40865
PEX1	5.39802
EIF2AK1	5.39484
ERCC6	5.38169
S100A8	5.37967
HBZ	5.37898
NLRP2	5.36464
MEG8	5.35094
GSTM3	5.34983
NGFR	5.34972
GATA1	5.34778
S100A9	5.34158
PRKAB2	5.34093
GREM1	5.33878
MIR124-1HG	5.33647
MIAT	5.33448
UBA5	5.31954
UFM1	5.31954
DDRGK1	5.31954
UFL1	5.31954
APOH	5.30544
TXN	5.30351
DNMT3L	5.29718
PEG3	5.29718
DIRAS3	5.29718
ZNF57	5.29718
ZC2HC1B	5.29718
PARD6G-AS1	5.29718
PEG13	5.29718
HSPB1	5.29451
MIR34B	5.28271
ELMO2	5.28261
AQP11	5.28182
NPM1	5.28139
ADRA2B	5.27961
MMP13	5.27899
SLC11A2	5.27454
ENTPD1	5.2621
NDUFS3	5.254
MADCAM1	5.25359
CD80	5.23963
ADH1B	5.23134
SPARC	5.22492
IL23R	5.21624
FOXA3	5.21287
GGNBP2	5.21226
IYD	5.20961
ROBO1	5.20826
ASTN2	5.2058
NUCB2	5.20518
ELAVL1	5.20376
ADAMTS13	5.19975
SOX9	5.1994
EFEMP1	5.19258
NTAN1	5.19226
MTX2	5.1797
BAX	5.17706
LRP2	5.17373
ETS1	5.17358
BDKRB2	5.17283
GPR101	5.13856
PSMA6	5.13672
TMTC1	5.13455
ADAR	5.13191
CXCR6	5.12782
SH2B1	5.12189
STIL	5.11201
COASY	5.10514
ADD1	5.10281
VEGFB	5.10156
WT1	5.08953
NDUFAF3	5.08614
TNFAIP3	5.08313
TMEM126B	5.07685
TIMMDC1	5.07685
HK1	5.07052
CTSH	5.07008
CTC1	5.06502
TMEM67	5.06262
PPP1R15A	5.06257
FOXRED1	5.05971
SMPD4	5.05971
TWIST1	5.05167
GNRHR	5.04551
REPS1	5.03768
SOX17	5.03656
ABCG2	5.03514
RNASEH2C	5.03193
SLC2A10	5.03002
DRD5	5.02442
DDC	5.02223
CALR	5.01733
U2AF1	5.01428
HPX	4.99351
ACVR1B	4.99319
DEL17Q12	4.99319
EXOSC4	4.99115
PTHLH	4.98821
PLUT	4.98803
DNASE1	4.98639
SAMHD1	4.98253
IL21	4.97898
GLA	4.97768
IL10RA	4.97727
MATN4	4.97092
SERPINB7	4.96576
TMEM126A	4.96072
NOS1AP	4.95495
ARNT2	4.94965
KRBOX4	4.92912
ALPK3	4.92765
NDP	4.92678
SLC16A11	4.92618
ARHGAP1	4.92423
FZD4	4.92407
DCAF8	4.91627
TNFRSF18	4.91533
ADCYAP1	4.91248
LEMD3	4.9118
CELA3B	4.90667
NDUFS6	4.8955
CGA	4.89363
RAF1	4.89092
REG3A	4.88989
OPA3	4.88927
HBE1	4.88397
GAP43	4.88287
PKD2	4.88193
ENO2	4.87791
TGFBR1	4.86962
ACTN4	4.86728
SACS	4.86258
AQP6	4.86014
VPS13B	4.8585
VEGFC	4.85702
GYG1	4.84947
IARS2	4.84527
SDC4	4.84218
PANK1	4.84009
CFH	4.81818
TRIB1	4.81483
CEACAM3	4.81338
HLA-DRB5	4.81166
KLKB1	4.81136
SNCA	4.81042
NRAS	4.80701
CXCR4	4.80613
LPIN2	4.79645
CASP14	4.79401
UBASH3A	4.79296
S100A12	4.79203
CRTC2	4.78793
NAA10	4.78661
PKLR	4.78296
PLAUR	4.78038
LRP1	4.77569
GHRH	4.7725
MIR216A	4.76796
IL17F	4.76616
BECN1	4.76566
SRP54	4.76242
RNLS	4.75112
CISD3	4.73954
P2RX7	4.73638
IFNA1	4.72668
CDK2	4.72596
DST	4.72393
PAM	4.72388
ANXA2	4.72126
TYMS	4.7184
HOXD13	4.71481
CX3CR1	4.70634
HPSE	4.70029
KIR2DL2	4.69513
DCTN4	4.69404
PIK3CD	4.69029
MIR217	4.68447
PARK7	4.67732
GAS6	4.67611
DCN	4.6672
MIR20B	4.66511
ACO1	4.66303
OGG1	4.66221
RNASEH2A	4.66204
CLN3	4.6585
ARMC5	4.65845
PSMA5	4.6428
PDGFRL	4.64004
PDGFRB	4.63666
BAG3	4.63441
MYC	4.62857
TNFRSF14	4.62631
RXRA	4.62521
ATXN7	4.62118
SLC5A5	4.61401
PRKAG2	4.61349
COX5A	4.61333
GNPDA2	4.6044
PTPN11	4.60437
ERBB2	4.60283
GPAT4	4.59808
NUDC	4.59378
NDUFA11	4.59093
GRP	4.58879
NCS1	4.5887
MYOC	4.58865
TIMM8A	4.58839
NRXN1	4.58219
GP2	4.57622
KCTD15	4.57327
SSBP1	4.56538
CIITA	4.5638
SLC2A8	4.55664
STMN4	4.55664
CYP1A1	4.54743
CTSD	4.54413
COL4A5	4.53551
CEACAM6	4.53432
SMC1A	4.52876
IGKC	4.52703
NDUFB9	4.52347
NDUFS8	4.52347
NDUFB10	4.52347
NDUFAF4	4.52347
NDUFAF1	4.52347
NDUFB3	4.52347
NDUFB11	4.52347
CYP1B1	4.51732
SLIT2	4.50049
DKC1	4.49917
NHP2	4.49917
NOP10	4.49917
TINF2	4.49917
NUBPL	4.49917
DNAJC21	4.49917
CD226	4.49515
PON3	4.49309
ADCY6	4.48704
NKX2-4	4.47908
FANCE	4.47244
PSC	4.47244
RABGAP1	4.46743
HSPA1B	4.46724
PLAU	4.46586
GRID1	4.46532
HTT	4.46444
APOL1	4.45913
RYR1	4.45883
SOAT1	4.45809
FADS3	4.45784
ADCY10	4.45462
NPHS2	4.45295
TSPAN12	4.45133
CD69	4.44821
SPG7	4.44745
WNT5A	4.43872
CELIAC2	4.43251
CELIAC10	4.43251
CELIAC11	4.43251
CELIAC12	4.43251
CELIAC13	4.43251
CELIAC5	4.43251
CELIAC6	4.43251
CELIAC7	4.43251
CELIAC8	4.43251
CELIAC9	4.43251
LINC02456	4.43084
CX3CL1	4.4271
ABCB7	4.41876
PRF1	4.41138
FANCA	4.40794
HTR2C	4.4073
UFC1	4.40195
GJB1	4.39816
LIF	4.3911
CFAP410	4.38955
KCNJ8	4.38901
UCHL1	4.38174
CAPN2	4.38123
C10orf67	4.38063
SRP72	4.37961
NTRK2	4.37854
CCL4	4.37754
PSEN1	4.37601
MYH6	4.36709
DGUOK	4.3631
KLF4	4.3584
DGKE	4.35736
ATP13A2	4.35409
CD86	4.35138
MTCH2	4.35028
TGFBR2	4.34902
FBP1	4.34867
TP53INP2	4.34505
SFRP4	4.3359
IL4R	4.33052
AQP8	4.32566
NTRK1	4.32372
FABP5	4.31493
ITGB1	4.31316
GLIS3-AS1	4.31245
ABL1	4.30599
OXER1	4.30422
NF1	4.3035
RNASEH2B	4.3014
FUT6	4.3011
PEPD	4.30104
MIR208A	4.30016
ALPP	4.29892
NOTCH1	4.29088
ESRRB	4.28448
UBE2E2	4.27849
SMAD2	4.2748
SFTPD	4.26917
SLC17A9	4.26512
DDHD2	4.26312
CDKN1B	4.26272
EFL1	4.26189
RBM28	4.26078
NSD1	4.24928
GDNF	4.24613
SIAE	4.2402
BHLHA15	4.2389
SP6	4.2389
RPH3A	4.23666
CUBN	4.23433
DLC1	4.23116
DDB1	4.23089
CFAP47	4.22666
CXCR3	4.22637
PANK3	4.22523
C19orf12	4.22523
FEN1	4.22208
MDM2	4.22146
NES	4.22032
SCN9A	4.21698
FITM2	4.21665
ABCD1	4.21483
C11orf24	4.21463
GPR161	4.21291
GRB2	4.21064
LBP	4.20986
IL7	4.20975
TTN	4.2083
LEPROT	4.19493
CYP2R1	4.1935
SUFU	4.19292
CXCL9	4.19023
PTPRD	4.18976
GSKIP	4.18839
FRMD3	4.18624
EDNRB	4.18586
IL12A	4.1822
TESPA1	4.1787
DEFB1	4.17689
HTR1A	4.1687
SCNN1B	4.16465
OCRL	4.15838
FA2H	4.15777
WDR45	4.15777
GTPBP2	4.15777
C1QTNF3	4.15752
TP63	4.15533
CMKLR1	4.15184
EGR1	4.14563
SMAD1	4.12393
SDHA	4.12165
FLT4	4.12132
CHAT	4.119
MIR204	4.11192
GRN	4.11008
MIR24-1	4.10857
GPAT3	4.10603
NR1I2	4.10595
IL18R1	4.10481
CDKN1A	4.10391
SCO2	4.10206
EPOR	4.10131
SNHG6	4.10108
TNFSF12	4.09923
HMG20A	4.09835
FN3K	4.09366
ERCC8	4.08504
ATP7B	4.0776
DCD	4.07633
ART1	4.07474
IRS4	4.07422
IL22	4.07359
WNT2B	4.07183
ABCC1	4.07118
COQ9	4.06802
SIGLEC5	4.06468
CA2	4.06463
EPAS1	4.06453
ZMIZ1	4.06262
MAOB	4.06117
TTC26	4.05954
GJB2	4.05872
MIR939	4.05807
CDH1	4.05684
AIF1	4.05624
MECP2	4.05401
TLR5	4.0452
CHIT1	4.04023
RBBP6	4.03754
XYLT1	4.03546
PARN	4.03189
GJB3	4.03189
KDSR	4.03189
GJB4	4.03189
NDUFAF5	4.03189
USB1	4.03189
NDUFAF8	4.03189
IGHG2	4.03189
KSR2	4.01841
BCS1L	4.0179
PIEZO1	4.01404
GBA1	4.00775
ASIP	4.00665
FYN	4.00427
GSK3A	4.00113
MEF2C	3.99962
CASQ1	3.99389
TCF7	3.98748
DLG4	3.98552
LCT	3.98437
CNGB3	3.97921
SLC12A9	3.97783
ICOS	3.97474
VCP	3.96994
SLC2A9	3.96941
CCND1	3.96307
CCND2	3.95952
ARMS2	3.95772
IL27	3.95692
ADCY3	3.95091
MIR320A	3.95029
CDK6	3.94675
DIO3	3.94593
TMEM70	3.9426
ADAM17	3.94025
SCTR	3.93768
FCGRT	3.93341
RELA	3.9296
RNASEH1	3.92453
EXOSC2	3.92162
APOO	3.91751
PCNA	3.91505
MPZ	3.91501
PUS1	3.91416
ERBB4	3.91385
SLC47A1	3.91231
PEE1	3.91175
PEE2	3.91175
PEE3	3.91175
GLUD1	3.90858
MAOA	3.90533
LTF	3.9043
TRIR	3.89898
POSTN	3.89715
KIR2DS5	3.89188
TJP1	3.89078
ATF3	3.88807
RFX3	3.88657
RXRG	3.88555
ETFDH	3.88394
PRKN	3.88034
BSG	3.87274
ATRIP	3.87049
RPGRIP1L	3.86599
MAP3K1	3.86579
NLRP1	3.86517
DMD	3.86139
MGP	3.85982
NPY2R	3.85838
BIRC5	3.85394
IL23A	3.85393
DRD4	3.84921
NDUFA13	3.84771
CNTNAP2	3.84667
[truncated: 12,819 more rows]

## Sheet: COVID-19 complicated with DM ta
ACE2
IL6
TNF
CRP
ACE
IL10
CXCL8
CXCL10
IL1B
CCL2
FURIN
NRP1
TNNI3
EGFR
IL2
F2
NLRP3
F3
IFNB1
ALB
IL4
IL2RA
VDR
CCL3
HLA-A
CCR6
PLG
TLR4
SLC19A2
REN
SLC19A1
DPP4
TYK2
AGT
AGTR1
NPPB
VWF
CD4
HLA-C
IFIH1
CD8A
CSF2
IFNG
IL17A
INS
NFKB1
AR
SERPINE1
GPT
APOE
TNFRSF1A
OAS1
NFKBIA
TNFRSF1B
AGTR2
CTNNB1
NOS3
BMAL1
CYP3A4
CSF3
KNG1
FCGR2A
SERPINA3
IL18
STAT1
IGF1
TLR3
CALCA
STAT3
CCR5
MBL2
VEGFA
NFE2L2
TGFB1
MIR146A
ELANE
MIR21
ADAMTS13
FCGR3B
NR3C1
TLR2
LZTFL1
EPO
TP53
CFTR
HMOX1
SCARB1
SERPINA1
FAS
HLA-DRB1
HIF1A
HSPA5
HLA-B
ALOX5
TNNT2
GC
MTHFR
MAPK1
LGALS3
IL13
CCL5
FBN1
CD14
MMP1
SMAD3
HSP90AA1
S100A9
BCL2
SERPINC1
PRL
MIR155
CTLA4
IGFBP3
TGFB2
JAK2
NOD2
LDHA
PDCD1
CEP290
LDLR
PRKG1
KRAS
MMP3
APOC2
S100A8
MET
AFP
PSMA6
SPP1
MIR17
AHR
FGFR1
FOXP3
JUN
LCN2
HMGB1
H2AC18
F5
CXCR6
ACE2
OAS1
FURIN
NRP1
HLA-A
NLRP3
IL6
HMGB1
AGTR1
IFIH1
HMOX1
MBL2
ACE
IFNB1
HLA-C
IL1B
TLR4
DPP4
HIF1A
AGTR2
TNF
HLA-B
TLR2
IL10
IL17A
CRP
CXCL10
CCL2
NFE2L2
TLR8
CXCL8
NFKB1
SCARB1
HAVCR1
AVPR1B
VEGFA
MYD88
EGFR
IL2RA
CTSB
BMAL1
IFNG
GSK3B
MTOR
TYK2
IL4
IL2
S100A8
NFKBIA
TLR3
CANX
CSF2
TRAF6
HSP90AA1
HSPA5
STAT1
KNG1
AKT1
FASN
CCL3
CD8A
CCL5
CAV1
IKBKB
F3
TGFB1
AVP
REN
APOE
IRAK1
TLR9
CNBP
AGT
CREBBP
HSPA8
GANAB
EIF2S3
GJA1
JAK2
F2
CD14
VPS33B
CXCL1
HLA-G
TP53
NDUFAF2
PDCD1
B2M
JUN
CD4
RHEB
